# Supplementary material for: 4-Deoxy-4-fluoro-GalNAz (4FGalNAz) Is a Metabolic Chemical Reporter of O-GlcNAc Modifications, Highlighting the Notable Substrate Flexibility of O-GlcNAc Transferase
Source: ACS Chem Biol. 2021 Dec 21;17(1):159–70. doi: 10.1021/acschembio.1c00818 (PMC8787749; doi:10.1021/acschembio.1c00818)
Supplement: Supplementary file 2 — cb1c00818_si_002.xlsx [file cb1c00818_si_002.xlsx]

## Sheet: Table S1-Volcano plot
Master Protein Accession	Gene name	Master Protein Description	DMSO_1	DMSO_2	DMSO_3	GalNAz_1	GalNAz_2	GalNAz_3	4FGalNAz_1	4FGalNAz_2	4FGalNAz_3	log2FC(GalNAz/DMSO)	logPval(GalNAz/DMSO)	log2FC (4FGalNAz/DMSO)	logPval(4FGalNAz/DMSO)
A0AVT1	UBA6	Ubiquitin-like modifier-activating enzyme 6 (Ubiquitin-activating enzyme 6) (EC 6.2.1.45) (Monocyte protein 4) (MOP-4) (Ubiquitin-activating enzyme E1-like protein 2) (E1-L2)	67638	88151.8	82165.5	247150	113057	176501	135161	224395	133510	0.123254	0.651584	0.13757	0.782128
A0FGR8	ESYT2	Extended synaptotagmin-2 (E-Syt2) (Chr2Syt)	195383	383958	305489	662896	334247	479933	359897	632026	397809	-0.249207	2.05865	-0.220091	1.79797
A5YKK6	CNOT1	CCR4-NOT transcription complex subunit 1 (CCR4-associated factor 1) (Negative regulator of transcription subunit 1 homolog) (NOT1H) (hNOT1)	194210	335026	266454	1.17235e+06	669789	816895	688512	1.21435e+06	741894	0.749214	6.05582	0.841007	6.62858
A6NHR9	SMCHD1	Structural maintenance of chromosomes flexible hinge domain-containing protein 1 (SMC hinge domain-containing protein 1) (EC 3.6.1.-)	121067	228865	179392	459028	250329	326729	244775	431770	257235	-0.0148963	0.0782213	-0.0630353	0.436978
B0I1T2	MYO1G	Unconventional myosin-Ig [Cleaved into: Minor histocompatibility antigen HA-2 (mHag HA-2)]	1.13851e+06	1.83492e+06	1.51989e+06	3.86158e+06	2.01781e+06	2.5729e+06	1.81372e+06	3.33402e+06	2.10246e+06	-0.101078	0.840687	-0.21308	2.35533
O00116	AGPS	Alkyldihydroxyacetonephosphate synthase, peroxisomal (Alkyl-DHAP synthase) (EC 2.5.1.26) (Aging-associated gene 5 protein) (Alkylglycerone-phosphate synthase)	222961	305850	275012	728341	367582	493799	358993	593053	441768	-0.0480945	0.257309	-0.104732	0.565687
O00139	KIF2A	Kinesin-like protein KIF2A (Kinesin-2) (hK2)	195784	265985	236785	632924	310116	456250	349182	567979	360115	-0.0337638	0.163953	-0.0354683	0.178051
O00148	DDX39A	ATP-dependent RNA helicase DDX39A (EC 3.6.4.13) (DEAD box protein 39) (Nuclear RNA helicase URH49)	84751.7	124255	130261	307199	183150	257258	206276	302960	201578	0.145871	0.829527	0.186172	1.0576
O00154	ACOT7	Cytosolic acyl coenzyme A thioester hydrolase (EC 3.1.2.2) (Acyl-CoA thioesterase 7) (Brain acyl-CoA hydrolase) (BACH) (hBACH) (CTE-IIa) (CTE-II) (Long chain acyl-CoA thioester hydrolase)	136626	253146	183404	715198	314716	457144	362247	670206	420112	0.352679	2.62963	0.455543	3.72027
O00170	AIP	AH receptor-interacting protein (AIP) (Aryl-hydrocarbon receptor-interacting protein) (HBV X-associated protein 2) (XAP-2) (Immunophilin homolog ARA9)	78882.8	139052	134325	447888	200629	338026	232740	407318	247798	0.467964	3.05079	0.451469	3.27581
O00178	GTPBP1	GTP-binding protein 1 (G-protein 1) (GP-1) (GP1)	28964.1	53512.3	40971	134068	67508.8	88943.7	72542.3	128689	176575	0.234115	2.10286	0.68587	1.42685
O00231	PSMD11	26S proteasome non-ATPase regulatory subunit 11 (26S proteasome regulatory subunit RPN6) (26S proteasome regulatory subunit S9) (26S proteasome regulatory subunit p44.5)	76765.8	131409	103749	250637	138223	172342	132043	258514	162973	-0.149871	1.33822	-0.0767736	0.543032
O00232	PSMD12	26S proteasome non-ATPase regulatory subunit 12 (26S proteasome regulatory subunit RPN5) (26S proteasome regulatory subunit p55)	24619.7	33241.3	31556.8	81907.5	47773.6	63638.4	50075.2	78924.4	59075.4	0.10253	0.604542	0.175448	1.01988
O00268	TAF4	Transcription initiation factor TFIID subunit 4 (RNA polymerase II TBP-associated factor subunit C) (TBP-associated factor 4) (Transcription initiation factor TFIID 130 kDa subunit) (TAF(II)130) (TAFII-130) (TAFII130) (Transcription initiation factor TFIID 135 kDa subunit) (TAF(II)135) (TAFII-135) (TAFII135)	68414.8	130514	105743	459472	250966	361121	315035	523465	334263	0.833672	6.18378	1.07565	6.61591
O00299	CLIC1	Chloride intracellular channel protein 1 (Chloride channel ABP) (Nuclear chloride ion channel 27) (NCC27) (Regulatory nuclear chloride ion channel protein) (hRNCC)	264968	427578	355030	1.18222e+06	587529	735844	649510	1.22655e+06	699704	0.235257	2.06288	0.381112	3.65599
O00303	EIF3F	Eukaryotic translation initiation factor 3 subunit F (eIF3f) (Deubiquitinating enzyme eIF3f) (EC 3.4.19.12) (Eukaryotic translation initiation factor 3 subunit 5) (eIF-3-epsilon) (eIF3 p47)	89016	103742	127469	463049	223655	370731	281267	365430	326843	0.688583	3.26097	0.731453	2.54203
O00410	IPO5	Importin-5 (Imp5) (Importin subunit beta-3) (Karyopherin beta-3) (Ran-binding protein 5) (RanBP5)	97027.3	163661	144410	535576	275096	415913	345485	485161	475811	0.592728	5.28078	0.826545	3.43998
O00422	SAP18	Histone deacetylase complex subunit SAP18 (18 kDa Sin3-associated polypeptide) (2HOR0202) (Cell growth-inhibiting gene 38 protein) (Sin3-associated polypeptide p18)	60066.7	99943.6	76089.8	191052	99183.4	140399	111773	179538	200103	-0.139903	1.26009	0.165171	0.385319
O00425	IGF2BP3	Insulin-like growth factor 2 mRNA-binding protein 3 (IGF2 mRNA-binding protein 3) (IMP-3) (IGF-II mRNA-binding protein 3) (KH domain-containing protein overexpressed in cancer) (hKOC) (VICKZ family member 3)	35819.8	65882	55290.7	142386	78310.8	106637	76461.3	139430	84646.7	0.0753772	0.533239	0.0511834	0.356059
O00429	DNM1L	Dynamin-1-like protein (EC 3.6.5.5) (Dnm1p/Vps1p-like protein) (DVLP) (Dynamin family member proline-rich carboxyl-terminal domain less) (Dymple) (Dynamin-like protein) (Dynamin-like protein 4) (Dynamin-like protein IV) (HdynIV) (Dynamin-related protein 1)	57369	115826	79363.5	244519	127370	158457	139890	243402	139731	0.088146	0.446737	0.177647	1.08076
O00541	PES1	Pescadillo homolog	290813	469659	369589	886605	455539	649695	434523	823552	502572	-0.194592	1.94573	-0.269168	2.61233
O00567	NOP56	Nucleolar protein 56 (Nucleolar protein 5A)	948428	1.65083e+06	1.26243e+06	3.21372e+06	1.64048e+06	2.30985e+06	1.58986e+06	2.91522e+06	1.72753e+06	-0.112871	0.984015	-0.207412	2.07552
O00571	DDX3X	ATP-dependent RNA helicase DDX3X (EC 3.6.4.13) (CAP-Rf) (DEAD box protein 3, X-chromosomal) (DEAD box, X isoform) (DBX) (Helicase-like protein 2) (HLP2)	330805	536661	398012	853130	454812	606964	462382	867442	488740	-0.408312	3.69974	-0.38987	3.08908
O00743	PPP6C	Serine/threonine-protein phosphatase 6 catalytic subunit (PP6C) (EC 3.1.3.16) [Cleaved into: Serine/threonine-protein phosphatase 6 catalytic subunit, N-terminally processed]	116247	199720	141853	343931	187778	258718	202936	356918	233868	-0.206274	1.70254	-0.092584	0.631705
O14497	ARID1A	AT-rich interactive domain-containing protein 1A (ARID domain-containing protein 1A) (B120) (BRG1-associated factor 250) (BAF250) (BRG1-associated factor 250a) (BAF250A) (Osa homolog 1) (hOSA1) (SWI-like protein) (SWI/SNF complex protein p270) (SWI/SNF-related, matrix-associated, actin-dependent regulator of chromatin subfamily F member 1) (hELD)	6518.22	16097.1	12371.9	37754.6	19968.1	27511.5	22316.5	34551.9	23958.7	0.345394	1.64445	0.396835	1.67247
O14656	TOR1A	Torsin-1A (Dystonia 1 protein) (Torsin ATPase-1A) (EC 3.6.4.-) (Torsin family 1 member A)	20446.4	31825.8	22873.2	76152.5	41854.2	52875.4	25935.9	47471.6	26918	0.179793	1.2121	-0.495204	3.3469
O14744	PRMT5	Protein arginine N-methyltransferase 5 (PRMT5) (EC 2.1.1.320) (72 kDa ICln-binding protein) (Histone-arginine N-methyltransferase PRMT5) (Jak-binding protein 1) (Shk1 kinase-binding protein 1 homolog) (SKB1 homolog) (SKB1Hs) [Cleaved into: Protein arginine N-methyltransferase 5, N-terminally processed]	30701.4	51519.1	44251.4	106990	49641.3	79872.5	51931.1	109851	67395.5	-0.120757	0.883365	-0.060969	0.317594
O14776	TCERG1	Transcription elongation regulator 1 (TATA box-binding protein-associated factor 2S) (Transcription factor CA150)	221055	375630	379029	1.86395e+06	1.05963e+06	1.34728e+06	1.03705e+06	1.81474e+06	1.057e+06	1.14665	6.69923	1.11383	5.80191
O14818	PSMA7	Proteasome subunit alpha type-7 (Proteasome subunit RC6-1) (Proteasome subunit XAPC7)	59133.4	123325	94349.6	230438	103156	178357	128930	210181	146589	-0.112802	0.505768	-0.0370335	0.160535
O14929	HAT1	Histone acetyltransferase type B catalytic subunit (EC 2.3.1.48) (Histone acetyltransferase 1)	78186.4	128611	106449	370559	198227	239301	180469	345873	177688	0.35858	3.31625	0.244229	1.83497
O14974	PPP1R12A	Protein phosphatase 1 regulatory subunit 12A (Myosin phosphatase-targeting subunit 1) (Myosin phosphatase target subunit 1) (Protein phosphatase myosin-binding subunit)	93483.1	134371	155034	763174	381776	569873	454538	713220	444012	1.15067	6.01517	1.19987	5.25938
O14979	HNRNPDL	Heterogeneous nuclear ribonucleoprotein D-like (hnRNP D-like) (hnRNP DL) (AU-rich element RNA-binding factor) (JKT41-binding protein) (Protein laAUF1)	197405	263643	249276	389053	213124	346556	278388	381167	299901	-0.60484	3.88333	-0.448659	2.44846
O14980	XPO1	Exportin-1 (Exp1) (Chromosome region maintenance 1 protein homolog)	198951	320380	289575	795345	395294	515030	385929	832901	471752	0.0570828	0.370761	0.132625	0.793851
O15042	U2SURP	U2 snRNP-associated SURP motif-containing protein (140 kDa Ser/Arg-rich domain protein) (U2-associated protein SR140)	168170	261358	228046	545958	284525	435222	297609	479554	315696	-0.0693196	0.489052	-0.158338	1.65756
O15067	PFAS	Phosphoribosylformylglycinamidine synthase (FGAM synthase) (FGAMS) (EC 6.3.5.3) (Formylglycinamide ribonucleotide amidotransferase) (FGAR amidotransferase) (FGAR-AT) (Formylglycinamide ribotide amidotransferase)	37442.6	54931.5	54367.1	201010	99923.2	144185	121140	183114	100264	0.577678	4.68608	0.557822	3.07071
O15143	ARPC1B	Actin-related protein 2/3 complex subunit 1B (Arp2/3 complex 41 kDa subunit) (p41-ARC)	216310	341690	310679	1.02227e+06	475693	750823	554020	950706	621357	0.343069	3.02092	0.398031	4.00648
O15228	GNPAT	Dihydroxyacetone phosphate acyltransferase (DAP-AT) (DHAP-AT) (EC 2.3.1.42) (Acyl-CoA:dihydroxyacetonephosphateacyltransferase) (Glycerone-phosphate O-acyltransferase)	68629.6	113608	108676	276914	150360	215913	148805	236436	152305	0.148512	1.14486	0.00535401	0.0257065
O15270	SPTLC2	Serine palmitoyltransferase 2 (EC 2.3.1.50) (Long chain base biosynthesis protein 2) (LCB 2) (Long chain base biosynthesis protein 2a) (LCB2a) (Serine-palmitoyl-CoA transferase 2) (SPT 2)	19357.4	28010.7	24675.4	59994.8	32174.9	49813	38447.2	52134.1	32730.9	-0.0388057	0.202371	-0.115557	0.525885
O15355	PPM1G	Protein phosphatase 1G (EC 3.1.3.16) (Protein phosphatase 1C) (Protein phosphatase 2C isoform gamma) (PP2C-gamma) (Protein phosphatase magnesium-dependent 1 gamma)	114535	192723	179433	590172	291273	416952	291791	493691	391003	0.405283	3.68988	0.396488	2.45473
O15371	EIF3D	Eukaryotic translation initiation factor 3 subunit D (eIF3d) (Eukaryotic translation initiation factor 3 subunit 7) (eIF-3-zeta) (eIF3 p66)	61928.2	106519	86956.9	214418	118579	183486	126310	201276	134712	0.020674	0.105502	-0.0208746	0.144365
O15372	EIF3H	Eukaryotic translation initiation factor 3 subunit H (eIF3h) (Eukaryotic translation initiation factor 3 subunit 3) (eIF-3-gamma) (eIF3 p40 subunit)	27446.8	42669.9	35123.2	111792	64472.4	89060.3	69859	107128	80024.6	0.334051	3.20938	0.407791	3.25285
O43143	DHX15	Pre-mRNA-splicing factor ATP-dependent RNA helicase DHX15 (EC 3.6.4.13) (ATP-dependent RNA helicase #46) (DEAH box protein 15)	568426	948897	721540	2.279e+06	1.36428e+06	1.56801e+06	1.13378e+06	1.94998e+06	1.18864e+06	0.228392	1.72162	0.0382434	0.271635
O43148	RNMT	mRNA cap guanine-N7 methyltransferase (EC 2.1.1.56) (RG7MT1) (mRNA (guanine-N(7)-)-methyltransferase) (mRNA cap methyltransferase) (hCMT1) (hMet) (hcm1p)	61703	93587.7	80558.5	207858	108175	139393	97974.7	191365	113245	-0.0698586	0.500426	-0.15005	1.2716
O43156	TTI1	TELO2-interacting protein 1 homolog (Protein SMG10)	5751.58	7011.57	8989.87	10107.2	9975.2	8552.97	8560.14	13037.4	10900.5	-0.570562	1.57268	-0.399762	1.39756
O43159	RRP8	Ribosomal RNA-processing protein 8 (EC 2.1.1.-) (Cerebral protein 1) (Nucleomethylin)	63965.9	104241	81127.5	326326	159101	211732	147949	245734	149047	0.461049	4.15306	0.227969	2.2648
O43175	PHGDH	D-3-phosphoglycerate dehydrogenase (3-PGDH) (EC 1.1.1.95) (2-oxoglutarate reductase) (EC 1.1.1.399) (Malate dehydrogenase) (EC 1.1.1.37)	235957	420979	324367	1.05739e+06	552044	665299	523799	950670	601985	0.20985	1.6782	0.192457	1.94991
O43242	PSMD3	26S proteasome non-ATPase regulatory subunit 3 (26S proteasome regulatory subunit RPN3) (26S proteasome regulatory subunit S3) (Proteasome subunit p58)	108654	172342	140085	308787	171020	246096	190530	294372	195125	-0.217703	2.11674	-0.193258	1.85039
O43252	PAPSS1	Bifunctional 3'-phosphoadenosine 5'-phosphosulfate synthase 1 (PAPS synthase 1) (PAPSS 1) (Sulfurylase kinase 1) (SK 1) (SK1) [Includes: Sulfate adenylyltransferase (EC 2.7.7.4) (ATP-sulfurylase) (Sulfate adenylate transferase) (SAT); Adenylyl-sulfate kinase (EC 2.7.1.25) (3'-phosphoadenosine-5'-phosphosulfate synthase) (APS kinase) (Adenosine-5'-phosphosulfate 3'-phosphotransferase) (Adenylylsul…	9447.31	17945	14403.7	40659	21079.9	30311.1	21833.8	38647.5	24548.1	0.149837	1.22688	0.155211	1.36185
O43264	ZW10	Centromere/kinetochore protein zw10 homolog	34964.6	59983.4	47780.3	149497	80986.4	102107	70744	122085	79100.3	0.22103	2.18438	0.0466027	0.40113
O43390	HNRNPR	Heterogeneous nuclear ribonucleoprotein R (hnRNP R)	889330	1.50298e+06	1.13599e+06	2.01833e+06	1.15348e+06	1.66878e+06	1.06744e+06	2.20313e+06	1.2438e+06	-0.535463	4.5401	-0.563992	3.99946
O43396	TXNL1	Thioredoxin-like protein 1 (32 kDa thioredoxin-related protein)	115675	187848	140718	507420	217882	332742	249370	472720	266041	0.208969	1.41084	0.239326	1.94019
O43402	EMC8	ER membrane protein complex subunit 8 (Neighbor of COX4) (Protein FAM158B)	22560.8	40185.5	32628.2	70835.5	36507.7	47868.8	35166.3	67267.4	40930.1	-0.298879	3.00249	-0.30995	2.96292
O43447	PPIH	Peptidyl-prolyl cis-trans isomerase H (PPIase H) (EC 5.2.1.8) (Rotamase H) (Small nuclear ribonucleoprotein particle-specific cyclophilin H) (CypH) (U-snRNP-associated cyclophilin SnuCyp-20) (USA-CYP)	31870.9	55801.5	42661.6	102489	50839.9	81426.9	58394.9	106420	62421.1	-0.159466	1.23911	-0.0954721	0.816332
O43663	PRC1	Protein regulator of cytokinesis 1	52455.2	69547.2	61826.2	147334	75395.9	113518	76435.9	124032	85014.9	-0.159575	1.01889	-0.267731	1.8403
O43670	ZNF207	BUB3-interacting and GLEBS motif-containing protein ZNF207 (BuGZ) (hBuGZ) (Zinc finger protein 207)	17471.6	22416	21577.2	125444	50819.7	82551.4	61830.6	111493	62133.3	0.99961	5.203	1.02685	5.54116
O43681	GET3	ATPase GET3 (EC 3.6.-.-) (Arsenical pump-driving ATPase) (Arsenite-stimulated ATPase) (Guided entry of tail-anchored proteins factor 3, ATPase) (Transmembrane domain recognition complex 40 kDa ATPase subunit) (hARSA-I) (hASNA-I)	88107.8	161342	124697	227375	120600	162085	126318	281344	152742	-0.545205	5.02975	-0.341967	2.12953
O43684	BUB3	Mitotic checkpoint protein BUB3	90071.4	141827	117000	395729	202999	272195	213769	329096	223488	0.303021	3.17293	0.251491	2.43413
O43707	ACTN4	Alpha-actinin-4 (Non-muscle alpha-actinin 4)	64027.8	100198	89520.6	212364	143208	201097	166300	248739	162636	0.150285	0.790471	0.303217	2.64804
O43747	AP1G1	AP-1 complex subunit gamma-1 (Adaptor protein complex AP-1 subunit gamma-1) (Adaptor-related protein complex 1 subunit gamma-1) (Clathrin assembly protein complex 1 gamma-1 large chain) (Gamma1-adaptin) (Golgi adaptor HA1/AP1 adaptin subunit gamma-1)	57814.5	87092.3	69108.2	182726	98392.9	137452	103940	186578	123050	-0.0445315	0.26883	0.0457424	0.27774
O43776	NARS1	Asparagine--tRNA ligase, cytoplasmic (EC 6.1.1.22) (Asparaginyl-tRNA synthetase) (AsnRS) (Asparaginyl-tRNA synthetase 1)	92780.5	139134	132439	344776	166809	225760	194912	342128	244862	-0.0122773	0.0596782	0.196496	1.45452
O43795	MYO1B	Unconventional myosin-Ib (MYH-1c) (Myosin I alpha) (MMI-alpha) (MMIa)	106328	193288	137308	246405	141623	172328	133184	268375	168817	-0.623409	4.73796	-0.514686	3.46693
O43813	LANCL1	Glutathione S-transferase LANCL1 (EC 2.5.1.18) (40 kDa erythrocyte membrane protein) (p40) (LanC-like protein 1)	75034.4	136836	117106	441875	207871	297958	239040	373705	248823	0.515592	4.33835	0.533158	4.25278
O43818	RRP9	U3 small nucleolar RNA-interacting protein 2 (RRP9 homolog) (U3 small nucleolar ribonucleoprotein-associated 55 kDa protein) (U3 snoRNP-associated 55 kDa protein) (U3-55K)	25041.8	36731.1	31769.6	96485.2	46501.2	66159.8	55790	69840	50694.5	0.127588	0.999211	0.0388011	0.131801
O43837	IDH3B	Isocitrate dehydrogenase [NAD] subunit beta, mitochondrial (Isocitric dehydrogenase subunit beta) (NAD(+)-specific ICDH subunit beta)	151400	229043	180032	401064	213860	288496	223081	407596	248021	-0.32499	2.9918	-0.262103	2.30557
O60231	DHX16	Pre-mRNA-splicing factor ATP-dependent RNA helicase DHX16 (EC 3.6.4.13) (ATP-dependent RNA helicase #3) (DEAH-box protein 16)	22425.8	42456.5	33008.6	71996.1	39732.6	59516.6	44823.5	80919.3	53440.5	-0.174742	1.33528	-0.00526844	0.0265147
O60234	GMFG	Glia maturation factor gamma (GMF-gamma)	35820	47489.2	36066.6	99624.1	55437.8	70572.7	57512.1	112202	64567.6	-0.0981107	0.423239	0.0410579	0.138355
O60264	SMARCA5	SWI/SNF-related matrix-associated actin-dependent regulator of chromatin subfamily A member 5 (SWI/SNF-related matrix-associated actin-dependent regulator of chromatin A5) (EC 3.6.4.-) (Sucrose nonfermenting protein 2 homolog) (hSNF2H)	537755	878288	744788	1.37398e+06	718708	938456	738182	1.36138e+06	800274	-0.521422	5.12805	-0.482501	4.6615
O60287	URB1	Nucleolar pre-ribosomal-associated protein 1 (Nucleolar protein 254 kDa) (URB1 ribosome biogenesis 1 homolog)	31192.7	45978.1	35234.6	84615.9	43925	82755.2	46032.1	78766.5	50880.5	-0.118702	0.449158	-0.257436	1.99455
O60306	AQR	RNA helicase aquarius (EC 3.6.4.13) (Intron-binding protein of 160 kDa) (IBP160)	69007.8	113062	94344.2	182251	101445	131392	99631.1	192467	117836	-0.413073	4.28095	-0.340797	3.3287
O60313	OPA1	Dynamin-like 120 kDa protein, mitochondrial (EC 3.6.5.5) (Optic atrophy protein 1) [Cleaved into: Dynamin-like 120 kDa protein, form S1]	109313	194475	150920	312735	171166	225356	163160	309404	187185	-0.350356	3.54926	-0.360693	3.39966
O60341	KDM1A	Lysine-specific histone demethylase 1A (EC 1.14.99.66) (BRAF35-HDAC complex protein BHC110) (Flavin-containing amine oxidase domain-containing protein 2) ([histone H3]-dimethyl-L-lysine(4) FAD-dependent demethylase 1A)	27307.8	46675.9	44467.5	65967.2	38355.7	58261.9	36181.2	77975.7	44850.3	-0.527592	3.73316	-0.493952	3.02034
O60488	ACSL4	Long-chain-fatty-acid--CoA ligase 4 (EC 6.2.1.3) (Arachidonate--CoA ligase) (EC 6.2.1.15) (Long-chain acyl-CoA synthetase 4) (LACS 4)	28952	65678	48862.2	88855.8	52831.3	60289.1	54098.1	94982.6	59539.5	-0.451604	2.50139	-0.306905	1.67853
O60506	SYNCRIP	Heterogeneous nuclear ribonucleoprotein Q (hnRNP Q) (Glycine- and tyrosine-rich RNA-binding protein) (GRY-RBP) (NS1-associated protein 1) (Synaptotagmin-binding, cytoplasmic RNA-interacting protein)	251026	403418	326055	666624	389701	505578	412941	664852	430568	-0.323278	3.17221	-0.267208	2.86442
O60547	GMDS	GDP-mannose 4,6 dehydratase (EC 4.2.1.47) (GDP-D-mannose dehydratase) (GMD)	28763.2	55968.5	46747.9	150694	73761.8	98407.9	73479.3	141965	85844.1	0.299892	2.32555	0.310761	2.2803
O60610	DIAPH1	Protein diaphanous homolog 1 (Diaphanous-related formin-1) (DRF1)	152507	264108	203998	565333	307120	403116	301980	590408	355947	0.0429199	0.292278	0.102926	0.802468
O60675	MAFK	Transcription factor MafK (Erythroid transcription factor NF-E2 p18 subunit)	12355.9	12164.1	10945.1	76488.9	42366.7	53494.3	44172.4	60016.7	38529	1.25256	4.71983	1.23759	3.6439
O60832	DKC1	H/ACA ribonucleoprotein complex subunit DKC1 (EC 5.4.99.-) (CBF5 homolog) (Dyskerin) (Nopp140-associated protein of 57 kDa) (Nucleolar protein NAP57) (Nucleolar protein family A member 4) (snoRNP protein DKC1)	306937	470181	385834	699683	391871	626437	458007	858091	486334	-0.445555	3.3754	-0.287063	2.60139
O60841	EIF5B	Eukaryotic translation initiation factor 5B (eIF-5B) (EC 3.6.5.3) (Translation initiation factor IF-2)	34145.8	52325.2	50993.9	167029	81672.4	132412	86648.5	158022	109347	0.449174	3.49926	0.466011	3.42065
O60884	DNAJA2	DnaJ homolog subfamily A member 2 (Cell cycle progression restoration gene 3 protein) (Dnj3) (Dj3) (HIRA-interacting protein 4) (Renal carcinoma antigen NY-REN-14)	65761.2	106783	90577.7	204160	97258.7	160755	126490	213632	127404	-0.211511	1.72564	-0.0680521	0.602696
O75083	WDR1	WD repeat-containing protein 1 (Actin-interacting protein 1) (AIP1) (NORI-1)	496960	931559	753681	2.4639e+06	1.10979e+06	1.67794e+06	1.4272e+06	2.52859e+06	1.55993e+06	0.251734	1.97745	0.455601	4.03693
O75131	CPNE3	Copine-3 (Copine III)	63762.7	89194.8	77755.3	233527	108897	155094	117780	234200	128606	0.0650325	0.355455	0.121155	0.711433
O75152	ZC3H11A	Zinc finger CCCH domain-containing protein 11A	38181.4	58339.2	46873.7	150696	89015.3	105661	67449.8	122183	78804.5	0.267036	2.16769	-0.00118209	0.00628618
O75165	DNAJC13	DnaJ homolog subfamily C member 13 (Required for receptor-mediated endocytosis 8) (RME-8)	75606.1	125542	100255	205187	138195	153537	116344	215181	137858	-0.255984	1.6798	-0.27169	2.81256
O75179	ANKRD17	Ankyrin repeat domain-containing protein 17 (Gene trap ankyrin repeat protein) (Serologically defined breast cancer antigen NY-BR-16)	55157.6	90455.2	75541.9	372835	198139	261446	222262	333897	229319	0.905843	7.40236	0.952089	6.40177
O75367	MACROH2A1	Core histone macro-H2A.1 (Histone macroH2A1) (mH2A1) (Histone H2A.y) (H2A/y) (Medulloblastoma antigen MU-MB-50.205)	513271	951520	743686	1.20659e+06	716194	887445	791142	1.36624e+06	845760	-0.627854	5.04778	-0.436274	4.04868
O75369	FLNB	Filamin-B (FLN-B) (ABP-278) (ABP-280 homolog) (Actin-binding-like protein) (Beta-filamin) (Filamin homolog 1) (Fh1) (Filamin-3) (Thyroid autoantigen) (Truncated actin-binding protein) (Truncated ABP)	263558	406573	369199	1.16673e+06	588999	813748	630343	1.1108e+06	686657	0.286476	2.9232	0.324357	3.39411
O75376	NCOR1	Nuclear receptor corepressor 1 (N-CoR) (N-CoR1)	36806.4	41047.7	42042.2	202197	124816	167031	132416	209169	129696	1.0302	4.87952	1.06036	4.41923
O75390	CS	Citrate synthase, mitochondrial (EC 2.3.3.1) (Citrate (Si)-synthase)	533786	1.04107e+06	837003	1.37573e+06	662920	1.00604e+06	774398	1.48933e+06	896561	-0.660563	4.98927	-0.495971	3.65119
O75396	SEC22B	Vesicle-trafficking protein SEC22b (ER-Golgi SNARE of 24 kDa) (ERS-24) (ERS24) (SEC22 vesicle-trafficking protein homolog B) (SEC22 vesicle-trafficking protein-like 1)	102993	137594	162466	331644	175979	293918	234036	352259	237007	-0.0214754	0.0621494	0.140363	0.558021
O75400	PRPF40A	Pre-mRNA-processing factor 40 homolog A (Fas ligand-associated factor 1) (Formin-binding protein 11) (Formin-binding protein 3) (Huntingtin yeast partner A) (Huntingtin-interacting protein 10) (HIP-10) (Huntingtin-interacting protein A) (Renal carcinoma antigen NY-REN-6)	197730	394859	298563	858079	479955	593453	406538	738115	419148	0.142821	0.940057	-0.069569	0.380791
O75431	MTX2	Metaxin-2 (Mitochondrial outer membrane import complex protein 2)	4268.25	10045.3	6902.4	11120.5	6847.25	9573.61	6601.52	11374.1	8334.65	-0.553743	2.93044	-0.520028	2.4782
O75439	PMPCB	Mitochondrial-processing peptidase subunit beta (EC 3.4.24.64) (Beta-MPP) (P-52)	42276.1	65357.4	57708	151659	67434.3	110701	81855.8	136134	88926	-0.0446334	0.228553	-0.0338062	0.249527
O75475	PSIP1	PC4 and SFRS1-interacting protein (CLL-associated antigen KW-7) (Dense fine speckles 70 kDa protein) (DFS 70) (Lens epithelium-derived growth factor) (Transcriptional coactivator p75/p52)	119990	194850	162781	344795	198221	265121	188921	303587	200069	-0.236831	2.43877	-0.34944	3.74929
O75489	NDUFS3	NADH dehydrogenase [ubiquinone] iron-sulfur protein 3, mitochondrial (EC 7.1.1.2) (Complex I-30kD) (CI-30kD) (NADH-ubiquinone oxidoreductase 30 kDa subunit)	49173.4	73002.2	59791	110143	65063.5	78477.1	59369.7	103543	67396.4	-0.524033	4.20282	-0.563897	4.64762
O75533	SF3B1	Splicing factor 3B subunit 1 (Pre-mRNA-splicing factor SF3b 155 kDa subunit) (SF3b155) (Spliceosome-associated protein 155) (SAP 155)	457420	649175	613018	1.28771e+06	684155	1.04637e+06	835197	1.34536e+06	837389	-0.207151	1.5911	-0.0902055	0.601775
O75534	CSDE1	Cold shock domain-containing protein E1 (N-ras upstream gene protein) (Protein UNR)	167807	293799	239329	801504	389040	525871	368903	702755	410842	0.27831	2.70171	0.177907	1.72421
O75643	SNRNP200	U5 small nuclear ribonucleoprotein 200 kDa helicase (EC 3.6.4.13) (Activating signal cointegrator 1 complex subunit 3-like 1) (BRR2 homolog) (U5 snRNP-specific 200 kDa protein) (U5-200KD)	735487	1.20553e+06	910368	2.04105e+06	1.03082e+06	1.48493e+06	1.20399e+06	2.148e+06	1.26547e+06	-0.33641	3.22642	-0.206797	1.91687
O75691	UTP20	Small subunit processome component 20 homolog (Down-regulated in metastasis protein) (Novel nucleolar protein 73) (NNP73) (Protein Key-1A6)	119838	196513	167116	367453	190472	247833	203225	331329	234060	-0.273945	2.8825	-0.213218	2.17193
O75694	NUP155	Nuclear pore complex protein Nup155 (155 kDa nucleoporin) (Nucleoporin Nup155)	397720	616897	520058	1.60071e+06	836247	1.12683e+06	799842	1.4249e+06	872611	0.200511	2.07699	0.107227	1.08389
O75717	WDHD1	WD repeat and HMG-box DNA-binding protein 1 (Acidic nucleoplasmic DNA-binding protein 1) (And-1)	30102.8	51986.3	45242.2	157184	72560.5	87926.7	69955.9	99311.1	71580.1	0.287465	1.90911	0.0572555	0.305751
O75746	SLC25A12	Calcium-binding mitochondrial carrier protein Aralar1 (Mitochondrial aspartate glutamate carrier 1) (Solute carrier family 25 member 12)	23320.7	40535.7	28976.5	51379.3	30721.4	40393.5	31020.5	60235.1	36351.7	-0.58097	4.52192	-0.443445	3.38526
O75844	ZMPSTE24	CAAX prenyl protease 1 homolog (EC 3.4.24.84) (Farnesylated proteins-converting enzyme 1) (FACE-1) (Prenyl protein-specific endoprotease 1) (Zinc metalloproteinase Ste24 homolog)	61889.3	124734	94619.8	145435	76224.6	106355	96291.4	185361	106302	-0.757009	5.54229	-0.421117	2.96291
O75874	IDH1	Isocitrate dehydrogenase [NADP] cytoplasmic (IDH) (EC 1.1.1.42) (Cytosolic NADP-isocitrate dehydrogenase) (IDP) (NADP(+)-specific ICDH) (Oxalosuccinate decarboxylase)	33529.4	50908.6	46016.8	160122	92770.5	119360	92294.2	149634	107816	0.511581	4.62999	0.534703	4.30971
O75947	ATP5PD	ATP synthase subunit d, mitochondrial (ATPase subunit d) (ATP synthase peripheral stalk subunit d)	162823	257101	210897	431446	233261	396159	284501	470772	333605	-0.26225	1.77792	-0.100357	0.835753
O75976	CPD	Carboxypeptidase D (EC 3.4.17.22) (Metallocarboxypeptidase D) (gp180)	27020.9	44551.4	31285.6	193944	94396.3	142739	67712.1	104721	68888	1.05159	6.60667	0.354315	2.56523
O76021	RSL1D1	Ribosomal L1 domain-containing protein 1 (CATX-11) (Cellular senescence-inhibited gene protein) (Protein PBK1)	655599	1.10301e+06	870522	1.87486e+06	975948	1.4066e+06	1.1057e+06	1.89919e+06	1.15115e+06	-0.310065	3.29639	-0.233124	2.59035
O76094	SRP72	Signal recognition particle subunit SRP72 (SRP72) (Signal recognition particle 72 kDa protein)	18274.1	30312.7	30118.2	70253.1	28738.8	48610.4	38679.5	67607.5	39127	-0.135101	0.629358	-0.00734296	0.0311734
O94776	MTA2	Metastasis-associated protein MTA2 (Metastasis-associated 1-like 1) (MTA1-L1 protein) (p53 target protein in deacetylase complex)	142351	238587	177664	598200	410862	446809	333489	487140	349678	0.408015	2.55352	0.197356	1.41288
O94826	TOMM70	Mitochondrial import receptor subunit TOM70 (Mitochondrial precursor proteins import receptor) (Translocase of outer membrane 70 kDa subunit) (Translocase of outer mitochondrial membrane protein 70)	264519	440029	371199	751196	384266	628508	433952	766204	482734	-0.297238	2.5397	-0.249055	2.98142
O94906	PRPF6	Pre-mRNA-processing factor 6 (Androgen receptor N-terminal domain-transactivating protein 1) (ANT-1) (PRP6 homolog) (U5 snRNP-associated 102 kDa protein) (U5-102 kDa protein)	296454	470958	416095	1.02675e+06	473686	717526	558571	927268	577729	-0.125041	0.984247	-0.0919001	0.895208
O94979	SEC31A	Protein transport protein Sec31A (ABP125) (ABP130) (SEC31-like protein 1) (SEC31-related protein A) (Web1-like protein)	64811.4	88249.4	76659.3	345576	179618	234428	196610	312189	191058	0.69693	5.09253	0.700252	4.45256
O95104	SCAF4	SR-related and CTD-associated factor 4 (CTD-binding SR-like protein RA4) (Splicing factor, arginine/serine-rich 15)	3433.45	6141.34	6034.44	26934.9	12726.1	21833.9	15145.1	17201.5	15258.7	0.972137	5.39422	0.774958	2.93805
O95202	LETM1	Mitochondrial proton/calcium exchanger protein (Leucine zipper-EF-hand-containing transmembrane protein 1)	154684	264647	208832	340423	195936	246271	181037	351679	217356	-0.673184	5.77475	-0.648263	5.10672
O95239	KIF4A	Chromosome-associated kinesin KIF4A (Chromokinesin-A)	29594.7	48321.1	37224	139804	62982	84463.5	58174	114994	65454.9	0.280864	2.13494	0.133213	1.00581
O95299	NDUFA10	NADH dehydrogenase [ubiquinone] 1 alpha subcomplex subunit 10, mitochondrial (Complex I-42kD) (CI-42kD) (NADH-ubiquinone oxidoreductase 42 kDa subunit)	62097.3	91950.8	81911.6	108825	66499	81325.4	66477.9	114117	73102	-0.876752	6.20191	-0.798244	6.08625
O95319	CELF2	CUGBP Elav-like family member 2 (CELF-2) (Bruno-like protein 3) (CUG triplet repeat RNA-binding protein 2) (CUG-BP2) (CUG-BP- and ETR-3-like factor 2) (ELAV-type RNA-binding protein 3) (ETR-3) (Neuroblastoma apoptosis-related RNA-binding protein) (hNAPOR) (RNA-binding protein BRUNOL-3)	23549.8	42182	41466.7	98723.2	51680.9	73538.9	61786.7	97610.5	55209.2	0.0751531	0.382555	0.124817	0.564618
O95336	PGLS	6-phosphogluconolactonase (6PGL) (EC 3.1.1.31)	43898.6	64983.7	62318.6	194516	101117	142176	112436	168716	121452	0.337895	3.15037	0.351816	2.66347
O95347	SMC2	Structural maintenance of chromosomes protein 2 (SMC protein 2) (SMC-2) (Chromosome-associated protein E) (hCAP-E) (XCAP-E homolog)	253489	472919	351616	1.09184e+06	592107	747385	494293	990510	541654	0.185701	1.53221	0.00439033	0.0185
O95373	IPO7	Importin-7 (Imp7) (Ran-binding protein 7) (RanBP7)	7974.65	15667	10732	25606.4	14847.7	18141	18033.3	26785.1	16552.8	-0.199641	1.30891	-0.0214893	0.0803471
O95433	AHSA1	Activator of 90 kDa heat shock protein ATPase homolog 1 (AHA1) (p38)	110597	175312	155184	477840	239936	327040	266978	464686	291972	0.225886	2.32743	0.316367	3.53291
O95466	FMNL1	Formin-like protein 1 (CLL-associated antigen KW-13) (Leukocyte formin)	75994	117044	111483	218798	106601	138129	109836	212730	116218	-0.420593	3.50371	-0.395706	3.0395
O95573	ACSL3	Long-chain-fatty-acid--CoA ligase 3 (EC 6.2.1.3) (Arachidonate--CoA ligase) (EC 6.2.1.15) (Long-chain acyl-CoA synthetase 3) (LACS 3)	33976.1	49787.5	40729.3	134626	74880.2	105202	78795.3	118205	83690.7	0.32747	2.90062	0.286511	2.17145
O95696	BRD1	Bromodomain-containing protein 1 (BR140-like protein) (Bromodomain and PHD finger-containing protein 2)	81649	146878	117555	485155	261423	318919	217261	355033	212178	0.626926	5.19687	0.298899	2.79483
O95747	OXSR1	Serine/threonine-protein kinase OSR1 (EC 2.7.11.1) (Oxidative stress-responsive 1 protein)	64408	109293	71618.5	137431	71099.1	93145.9	80323.2	151429	92657.3	-0.703172	4.60491	-0.493302	3.0395
O95831	AIFM1	Apoptosis-inducing factor 1, mitochondrial (EC 1.6.99.-) (Programmed cell death protein 8)	59518.2	91964.2	87445.2	167281	92170.4	144193	115962	138279	111822	-0.248707	1.89346	-0.245021	1.05103
O96000	NDUFB10	NADH dehydrogenase [ubiquinone] 1 beta subcomplex subunit 10 (Complex I-PDSW) (CI-PDSW) (NADH-ubiquinone oxidoreductase PDSW subunit)	13980	24157.6	14888.3	27908.4	17033.5	20112.5	21189.3	32128.8	31702.5	-0.678208	3.75791	-0.235907	0.690432
O96005	CLPTM1	Cleft lip and palate transmembrane protein 1	23166.2	33574.7	37944.5	126455	61424.5	79837.5	36826.2	68306.5	44539.1	0.477122	2.90293	-0.238651	1.25742
O96011	PEX11B	Peroxisomal membrane protein 11B (Peroxin-11B) (Peroxisomal biogenesis factor 11B) (Protein PEX11 homolog beta) (PEX11-beta)	67711.7	89945.3	78034.3	198797	116246	151876	108974	167380	106572	-0.0257276	0.108781	-0.202778	1.22754
O96019	ACTL6A	Actin-like protein 6A (53 kDa BRG1-associated factor A) (Actin-related protein Baf53a) (ArpNbeta) (BRG1-associated factor 53A) (BAF53A) (INO80 complex subunit K)	60809.3	80942.6	72077.2	153895	104163	115591	75422.6	156385	133469	-0.192305	0.951463	-0.16359	0.453734
O96028	NSD2	Histone-lysine N-methyltransferase NSD2 (EC 2.1.1.357) (Multiple myeloma SET domain-containing protein) (MMSET) (Nuclear SET domain-containing protein 2) (Protein trithorax-5) (Wolf-Hirschhorn syndrome candidate 1 protein)	40315.8	73137.6	54729	130046	69881.7	86254	61107.7	121304	73661.8	-0.227197	1.93421	-0.293977	2.38367
P00338	LDHA	L-lactate dehydrogenase A chain (LDH-A) (EC 1.1.1.27) (Cell proliferation-inducing gene 19 protein) (LDH muscle subunit) (LDH-M) (Renal carcinoma antigen NY-REN-59)	814418	1.11695e+06	1.03439e+06	2.68895e+06	1.44737e+06	1.97768e+06	1.52358e+06	2.98943e+06	1.80759e+06	0.0234445	0.116915	0.162835	1.06833
P00367	GLUD1	Glutamate dehydrogenase 1, mitochondrial (GDH 1) (EC 1.4.1.3)	18502.7	38479.2	26085.3	36703.3	22924.9	23742.4	21639.6	47110.6	26079.3	-0.952178	4.86599	-0.70764	3.60031
P00387	CYB5R3	NADH-cytochrome b5 reductase 3 (B5R) (Cytochrome b5 reductase) (EC 1.6.2.2) (Diaphorase-1) [Cleaved into: NADH-cytochrome b5 reductase 3 membrane-bound form; NADH-cytochrome b5 reductase 3 soluble form]	100926	156799	136571	204003	109917	156000	124780	224043	124998	-0.755698	6.52466	-0.649098	5.08707
P00390	GSR	Glutathione reductase, mitochondrial (GR) (GRase) (EC 1.8.1.7)	88942.9	138497	125470	474904	246806	357658	271027	412006	274041	0.599888	5.51048	0.555615	4.51362
P00505	GOT2	Aspartate aminotransferase, mitochondrial (mAspAT) (EC 2.6.1.1) (EC 2.6.1.7) (Fatty acid-binding protein) (FABP-1) (Glutamate oxaloacetate transaminase 2) (Kynurenine aminotransferase 4) (Kynurenine aminotransferase IV) (Kynurenine--oxoglutarate transaminase 4) (Kynurenine--oxoglutarate transaminase IV) (Plasma membrane-associated fatty acid-binding protein) (FABPpm) (Transaminase A)	1.38659e+06	2.42523e+06	1.92342e+06	2.96908e+06	1.70123e+06	2.25298e+06	1.91113e+06	3.41208e+06	2.19018e+06	-0.715562	6.12541	-0.499237	4.78105
P00558	PGK1	Phosphoglycerate kinase 1 (EC 2.7.2.3) (Cell migration-inducing gene 10 protein) (Primer recognition protein 2) (PRP 2)	1.2884e+06	2.13782e+06	1.93025e+06	5.79512e+06	2.90976e+06	4.14872e+06	3.68324e+06	6.99316e+06	3.93823e+06	0.252041	2.53839	0.53777	4.36461
P00813	ADA	Adenosine deaminase (EC 3.5.4.4) (Adenosine aminohydrolase)	216806	387792	304868	1.13528e+06	609046	833013	617696	1.09549e+06	670862	0.509405	4.94989	0.502014	4.72365
P02786	TFRC	Transferrin receptor protein 1 (TR) (TfR) (TfR1) (Trfr) (T9) (p90) (CD antigen CD71) [Cleaved into: Transferrin receptor protein 1, serum form (sTfR)]	297519	525428	418359	3.41732e+06	1.77355e+06	2.33628e+06	680987	1.09718e+06	623909	1.59883	9.46315	0.0684559	0.418002
P04075	ALDOA	Fructose-bisphosphate aldolase A (EC 4.1.2.13) (Lung cancer antigen NY-LU-1) (Muscle-type aldolase)	402281	673884	571013	2.02935e+06	1.09557e+06	1.68993e+06	1.2685e+06	2.10968e+06	1.44119e+06	0.546478	4.78181	0.666154	5.72737
P04083	ANXA1	Annexin A1 (Annexin I) (Annexin-1) (Calpactin II) (Calpactin-2) (Chromobindin-9) (Lipocortin I) (Phospholipase A2 inhibitory protein) (p35)	30538.5	47333.6	40125.8	97937.5	52275	83742.9	63181.8	129613	85479	-0.025284	0.125557	0.317567	2.2242
P04234	CD3D	T-cell surface glycoprotein CD3 delta chain (T-cell receptor T3 delta chain) (CD antigen CD3d)	25811	43808.3	41069.3	193387	269079	171794	77996.6	104199	93245.5	1.54232	3.49827	0.462654	2.22352
P04406	GAPDH	Glyceraldehyde-3-phosphate dehydrogenase (GAPDH) (EC 1.2.1.12) (Peptidyl-cysteine S-nitrosylase GAPDH) (EC 2.6.99.-)	1.76449e+06	2.95775e+06	2.32981e+06	7.83038e+06	3.86981e+06	6.01283e+06	4.64311e+06	8.03799e+06	5.05228e+06	0.314551	3.00699	0.438007	4.50753
P04439	HLA-A	HLA class I histocompatibility antigen, A alpha chain (Human leukocyte antigen A) (HLA-A)	66557.7	84907.2	84557.8	289815	159058	223679	95424.9	180381	125522	0.489898	3.42583	-0.154574	0.729189
P04818	TYMS	Thymidylate synthase (TS) (TSase) (EC 2.1.1.45)	28287.4	47167.5	35804.3	100390	50858	65402.6	53401.2	94585.2	62151	-0.0521636	0.320138	0.0537505	0.395208
P04843	RPN1	Dolichyl-diphosphooligosaccharide--protein glycosyltransferase subunit 1 (Dolichyl-diphosphooligosaccharide--protein glycosyltransferase 67 kDa subunit) (Ribophorin I) (RPN-I) (Ribophorin-1)	1.12169e+06	1.7459e+06	1.46771e+06	5.4826e+06	2.94375e+06	3.85726e+06	2.24622e+06	3.80651e+06	2.33777e+06	0.491699	4.83954	0.0524612	0.441893
P04899	GNAI2	Guanine nucleotide-binding protein G(i) subunit alpha-2 (Adenylate cyclase-inhibiting G alpha protein)	116477	221940	159264	420550	259441	324993	187575	408502	210307	0.0482257	0.234056	-0.224698	1.21494
P05023	ATP1A1	Sodium/potassium-transporting ATPase subunit alpha-1 (Na(+)/K(+) ATPase alpha-1 subunit) (EC 7.2.2.13) (Sodium pump subunit alpha-1)	260472	432410	412671	811206	399632	591157	466050	815026	606653	-0.306005	2.66331	-0.111229	0.612069
P05107	ITGB2	Integrin beta-2 (Cell surface adhesion glycoproteins LFA-1/CR3/p150,95 subunit beta) (Complement receptor C3 subunit beta) (CD antigen CD18)	195202	363514	280816	1.48369e+06	783767	1.0041e+06	401759	702939	430540	0.97033	6.97612	0.00157213	0.00874681
P05141	SLC25A5	ADP/ATP translocase 2 (ADP,ATP carrier protein 2) (ADP,ATP carrier protein, fibroblast isoform) (Adenine nucleotide translocator 2) (ANT 2) (Solute carrier family 25 member 5) [Cleaved into: ADP/ATP translocase 2, N-terminally processed]	1.0475e+06	1.59748e+06	1.17826e+06	1.69831e+06	1.11248e+06	1.24406e+06	836664	1.80531e+06	1.05963e+06	-0.902752	5.1651	-0.98046	4.9012
P05161	ISG15	Ubiquitin-like protein ISG15 (Interferon-induced 15 kDa protein) (Interferon-induced 17 kDa protein) (IP17) (Ubiquitin cross-reactive protein) (hUCRP)	113324	185173	205151	561709	280313	400537	317244	522790	332651	0.303672	1.80258	0.346444	1.92052
P05165	PCCA	Propionyl-CoA carboxylase alpha chain, mitochondrial (PCCase subunit alpha) (EC 6.4.1.3) (Propanoyl-CoA:carbon dioxide ligase subunit alpha)	477484	787599	732933	1.58684e+06	827630	1.07923e+06	1.12118e+06	1.79804e+06	1.08976e+06	-0.199789	1.78494	0.118004	0.886715
P05198	EIF2S1	Eukaryotic translation initiation factor 2 subunit 1 (Eukaryotic translation initiation factor 2 subunit alpha) (eIF-2-alpha) (eIF-2A) (eIF-2alpha)	132280	196000	155249	398087	198730	282305	215125	389510	226151	-0.163219	1.28247	-0.135134	0.987117
P05204	HMGN2	Non-histone chromosomal protein HMG-17 (High mobility group nucleosome-binding domain-containing protein 2)	26641.7	42158.5	31508.7	39646.7	22327.6	45765.3	29590.7	43352.8	23886.9	-0.922252	3.87147	-0.949423	4.5467
P05388	RPLP0	60S acidic ribosomal protein P0 (60S ribosomal protein L10E) (Large ribosomal subunit protein uL10)	33659.2	56425.9	40673.7	96266.3	51640.2	67425.2	52573.4	90555.4	48388.1	-0.281473	2.44408	-0.354723	2.37828
P05455	SSB	Lupus La protein (La autoantigen) (La ribonucleoprotein) (Sjoegren syndrome type B antigen) (SS-B)	62041.4	98128.7	99009.9	216416	126998	193012	146832	209819	150273	0.058609	0.258534	0.100039	0.493368
P05556	ITGB1	Integrin beta-1 (Fibronectin receptor subunit beta) (Glycoprotein IIa) (GPIIA) (VLA-4 subunit beta) (CD antigen CD29)	117843	216929	183533	1.31352e+06	821107	1.06863e+06	255822	455712	287074	1.65957	8.51957	0.0670414	0.494692
P05771	PRKCB	Protein kinase C beta type (PKC-B) (PKC-beta) (EC 2.7.11.13)	50331.6	66061.7	61028.3	221032	109404	143609	105965	175567	113478	0.37844	2.73292	0.246182	1.71616
P06127	CD5	T-cell surface glycoprotein CD5 (Lymphocyte antigen T1/Leu-1) (CD antigen CD5)	169418	315598	258676	1.71569e+06	986087	1.23567e+06	463164	805474	501908	1.42602	8.37627	0.376819	3.42967
P06239	LCK	Tyrosine-protein kinase Lck (EC 2.7.10.2) (Leukocyte C-terminal Src kinase) (LSK) (Lymphocyte cell-specific protein-tyrosine kinase) (Protein YT16) (Proto-oncogene Lck) (T cell-specific protein-tyrosine kinase) (p56-LCK)	83490.2	138785	111063	280692	181680	209462	167371	246953	182660	0.0304627	0.13994	-0.0282215	0.148492
P06400	RB1	Retinoblastoma-associated protein (p105-Rb) (p110-RB1) (pRb) (Rb) (pp110)	1.09897e+06	1.83246e+06	1.48885e+06	3.72585e+06	1.88098e+06	2.48598e+06	1.85522e+06	3.6732e+06	2.18137e+06	-0.141012	1.31697	-0.110255	0.902083
P06576	ATP5F1B	ATP synthase subunit beta, mitochondrial (EC 7.1.2.2) (ATP synthase F1 subunit beta)	377009	691508	516552	858503	477493	663245	477289	935645	564520	-0.649398	5.45732	-0.578636	4.34687
P06729	CD2	T-cell surface antigen CD2 (Erythrocyte receptor) (LFA-2) (LFA-3 receptor) (Rosette receptor) (T-cell surface antigen T11/Leu-5) (CD antigen CD2)	122777	195744	180491	796936	516678	683556	203978	315557	220671	1.01936	6.34991	-0.309736	2.76592
P06733	ENO1	Alpha-enolase (EC 4.2.1.11) (2-phospho-D-glycerate hydro-lyase) (C-myc promoter-binding protein) (Enolase 1) (MBP-1) (MPB-1) (Non-neural enolase) (NNE) (Phosphopyruvate hydratase) (Plasminogen-binding protein)	1.08214e+06	1.86367e+06	1.38195e+06	4.04562e+06	2.24801e+06	3.51168e+06	2.60724e+06	4.9354e+06	2.94973e+06	0.185548	1.32156	0.375853	3.30561
P06744	GPI	Glucose-6-phosphate isomerase (GPI) (EC 5.3.1.9) (Autocrine motility factor) (AMF) (Neuroleukin) (NLK) (Phosphoglucose isomerase) (PGI) (Phosphohexose isomerase) (PHI) (Sperm antigen 36) (SA-36)	218147	354057	300236	868564	491221	731387	539843	971411	636388	0.262828	2.41906	0.402218	4.11944
P06748	NPM1	Nucleophosmin (NPM) (Nucleolar phosphoprotein B23) (Nucleolar protein NO38) (Numatrin)	1.14018e+06	1.80335e+06	1.53902e+06	3.71541e+06	2.06215e+06	2.9557e+06	1.86496e+06	2.96007e+06	1.94968e+06	-0.0408523	0.273653	-0.291479	3.09139
P06753	TPM3	Tropomyosin alpha-3 chain (Gamma-tropomyosin) (Tropomyosin-3) (Tropomyosin-5) (hTM5)	60824.7	103174	88632.8	474326	285741	367573	185463	340739	222451	1.17437	7.80056	0.673024	5.50001
P06865	HEXA	Beta-hexosaminidase subunit alpha (EC 3.2.1.52) (Beta-N-acetylhexosaminidase subunit alpha) (Hexosaminidase subunit A) (N-acetyl-beta-glucosaminidase subunit alpha)	23796	43766.1	32620.2	114439	53134.3	90335.8	41342.2	77215.9	39049.5	0.351124	2.58079	-0.217634	1.33174
P07195	LDHB	L-lactate dehydrogenase B chain (LDH-B) (EC 1.1.1.27) (LDH heart subunit) (LDH-H) (Renal carcinoma antigen NY-REN-46)	966254	1.57063e+06	1.3414e+06	4.09169e+06	2.1164e+06	3.19398e+06	2.64116e+06	4.67131e+06	2.76086e+06	0.26744	2.7449	0.474684	4.69135
P07199	CENPB	Major centromere autoantigen B (Centromere protein B) (CENP-B)	35235.1	50533.5	51544.5	191089	98621.9	136704	102814	139153	105806	0.616403	4.73589	0.46778	2.61376
P07237	P4HB	Protein disulfide-isomerase (PDI) (EC 5.3.4.1) (Cellular thyroid hormone-binding protein) (Prolyl 4-hydroxylase subunit beta) (p55)	1.29513e+06	2.16186e+06	1.77208e+06	2.91253e+06	1.54657e+06	2.32807e+06	1.91807e+06	3.34277e+06	2.05103e+06	-0.627368	5.61127	-0.411419	4.43981
P07339	CTSD	Cathepsin D (EC 3.4.23.5) [Cleaved into: Cathepsin D light chain; Cathepsin D heavy chain]	18025.7	34558.8	29222	206413	124823	151267	46038.5	85072.8	53549	1.59346	8.17269	0.309877	2.41526
P07355	ANXA2	Annexin A2 (Annexin II) (Annexin-2) (Calpactin I heavy chain) (Calpactin-1 heavy chain) (Chromobindin-8) (Lipocortin II) (Placental anticoagulant protein IV) (PAP-IV) (Protein I) (p36)	9433.92	12817.7	12382.1	38460.7	21086.8	25343.2	21591.3	35535.2	25005.6	0.272407	1.94244	0.346376	2.50293
P07384	CAPN1	Calpain-1 catalytic subunit (EC 3.4.22.52) (Calcium-activated neutral proteinase 1) (CANP 1) (Calpain mu-type) (Calpain-1 large subunit) (Cell proliferation-inducing gene 30 protein) (Micromolar-calpain) (muCANP)	250884	452237	331263	1.17405e+06	588970	813962	650486	1.10269e+06	656581	0.314243	2.91929	0.335627	2.96511
P07437	TUBB	Tubulin beta chain (Tubulin beta-5 chain)	98090.4	173816	122705	278484	156919	201292	182637	341072	184661	-0.296606	2.48686	-0.0631612	0.325499
P07686	HEXB	Beta-hexosaminidase subunit beta (EC 3.2.1.52) (Beta-N-acetylhexosaminidase subunit beta) (Hexosaminidase subunit B) (Cervical cancer proto-oncogene 7 protein) (HCC-7) (N-acetyl-beta-glucosaminidase subunit beta) [Cleaved into: Beta-hexosaminidase subunit beta chain B; Beta-hexosaminidase subunit beta chain A]	134170	211406	187940	528239	326068	431466	198992	372903	219057	0.279826	2.41675	-0.342921	3.39465
P07737	PFN1	Profilin-1 (Epididymis tissue protein Li 184a) (Profilin I)	927090	1.31039e+06	1.19716e+06	3.41036e+06	1.65757e+06	2.75205e+06	2.41252e+06	4.41821e+06	2.42911e+06	0.152446	0.963468	0.503615	3.66809
P07741	APRT	Adenine phosphoribosyltransferase (APRT) (EC 2.4.2.7)	59730.3	90624.6	82148.7	184467	99579.4	125634	113180	198572	144135	-0.195364	1.78281	0.0740799	0.442229
P07814	EPRS1	Bifunctional glutamate/proline--tRNA ligase (Bifunctional aminoacyl-tRNA synthetase) (Cell proliferation-inducing gene 32 protein) (Glutamatyl-prolyl-tRNA synthetase) [Includes: Glutamate--tRNA ligase (EC 6.1.1.17) (Glutamyl-tRNA synthetase) (GluRS); Proline--tRNA ligase (EC 6.1.1.15) (Prolyl-tRNA synthetase)]	589489	1.03473e+06	861997	2.8107e+06	1.3373e+06	1.88001e+06	1.37929e+06	2.51937e+06	1.47913e+06	0.262218	2.50978	0.216219	2.23984
P07900	HSP90AA1	Heat shock protein HSP 90-alpha (EC 3.6.4.10) (Heat shock 86 kDa) (HSP 86) (HSP86) (Lipopolysaccharide-associated protein 2) (LAP-2) (LPS-associated protein 2) (Renal carcinoma antigen NY-REN-38)	476753	830623	567838	1.51316e+06	709084	1.16557e+06	954972	1.69463e+06	1.03318e+06	-0.162096	0.944755	0.0846577	0.499116
P07910	HNRNPC	Heterogeneous nuclear ribonucleoproteins C1/C2 (hnRNP C1/C2)	896712	615977	565606	714288	477658	763100	455599	798737	524052	-1.07491	2.42628	-1.11754	2.32589
P07954	FH	Fumarate hydratase, mitochondrial (Fumarase) (HsFH) (EC 4.2.1.2)	221559	330692	260859	427562	237314	363993	280460	507106	323241	-0.670463	4.86052	-0.458085	3.73197
P08047	SP1	Transcription factor Sp1	41597.9	43744.7	45730.4	350524	150450	247376	168154	298332	174759	1.44358	5.64479	1.35783	4.86737
P08133	ANXA6	Annexin A6 (67 kDa calelectrin) (Annexin VI) (Annexin-6) (Calphobindin-II) (CPB-II) (Chromobindin-20) (Lipocortin VI) (Protein III) (p68) (p70)	641951	1.0934e+06	841756	1.89888e+06	1.10191e+06	1.51282e+06	1.1854e+06	2.14789e+06	1.41143e+06	-0.180071	1.60099	-0.0119467	0.0713868
P08195	SLC3A2	4F2 cell-surface antigen heavy chain (4F2hc) (4F2 heavy chain antigen) (Lymphocyte activation antigen 4F2 large subunit) (Solute carrier family 3 member 2) (CD antigen CD98)	735693	1.23887e+06	923837	5.41213e+06	3.11995e+06	3.82524e+06	1.30069e+06	2.30529e+06	1.2321e+06	1.09986	7.2625	-0.169021	1.15526
P08238	HSP90AB1	Heat shock protein HSP 90-beta (HSP 90) (Heat shock 84 kDa) (HSP 84) (HSP84)	498322	846960	617422	1.68901e+06	814028	1.27559e+06	1.12016e+06	1.82725e+06	1.17398e+06	-0.0703747	0.413591	0.188148	1.64431
P08243	ASNS	Asparagine synthetase [glutamine-hydrolyzing] (EC 6.3.5.4) (Cell cycle control protein TS11) (Glutamine-dependent asparagine synthetase)	32693.3	57138.2	44490.5	141590	74902	95119.1	72298.7	131599	81411.8	0.21322	2.02941	0.193277	2.05675
P08559	PDHA1	Pyruvate dehydrogenase E1 component subunit alpha, somatic form, mitochondrial (EC 1.2.4.1) (PDHE1-A type I)	37443.5	55223.1	48468.9	131433	67578.8	98395.7	76063.5	121430	101732	0.0541987	0.363545	0.196139	1.01908
P08574	CYC1	Cytochrome c1, heme protein, mitochondrial (EC 7.1.1.8) (Complex III subunit 4) (Complex III subunit IV) (Cytochrome b-c1 complex subunit 4) (Ubiquinol-cytochrome-c reductase complex cytochrome c1 subunit) (Cytochrome c-1)	137601	192610	213490	329071	170355	258207	198202	305433	200126	-0.535547	3.49346	-0.514278	2.98561
P08575	PTPRC	Receptor-type tyrosine-protein phosphatase C (EC 3.1.3.48) (Leukocyte common antigen) (L-CA) (T200) (CD antigen CD45)	1.38307e+06	2.09548e+06	1.79378e+06	1.24509e+07	6.66256e+06	8.74158e+06	3.09627e+06	4.7093e+06	2.77674e+06	1.38741	8.83254	0.107691	0.663292
P08621	SNRNP70	U1 small nuclear ribonucleoprotein 70 kDa (U1 snRNP 70 kDa) (U1-70K) (snRNP70)	90196.3	163535	147464	366264	201387	304729	220440	297190	208035	0.135836	0.889346	0.002335	0.00784286
P08708	RPS17	40S ribosomal protein S17 (Small ribosomal subunit protein eS17)	33087.9	51582.4	50317.6	103863	52278.5	80195.7	54227.9	104032	69458	-0.206554	1.64648	-0.150204	0.970832
P08865	RPSA	40S ribosomal protein SA (37 kDa laminin receptor precursor) (37LRP) (37/67 kDa laminin receptor) (LRP/LR) (67 kDa laminin receptor) (67LR) (Colon carcinoma laminin-binding protein) (Laminin receptor 1) (LamR) (Laminin-binding protein precursor p40) (LBP/p40) (Multidrug resistance-associated protein MGr1-Ag) (NEM/1CHD4) (Small ribosomal subunit protein uS2)	224581	411812	330160	918831	448417	636867	497580	863526	571043	0.047156	0.300577	0.121961	1.10981
P09211	GSTP1	Glutathione S-transferase P (EC 2.5.1.18) (GST class-pi) (GSTP1-1)	74648.8	133679	107966	330267	185415	283715	192685	375835	220016	0.349835	2.97171	0.418291	3.63951
P09326	CD48	CD48 antigen (B-lymphocyte activation marker BLAST-1) (BCM1 surface antigen) (Leukocyte antigen MEM-102) (SLAM family member 2) (SLAMF2) (Signaling lymphocytic activation molecule 2) (TCT.1) (CD antigen CD48)	35017.8	39372.1	28956.5	207821	117296	160979	43396.3	65206.6	35719.9	1.21907	4.78036	-0.402021	1.20196
P09429	HMGB1	High mobility group protein B1 (High mobility group protein 1) (HMG-1)	102859	152742	88964.8	357178	188312	262312	174651	375682	222954	0.232069	0.862526	0.247509	0.756829
P09543	CNP	2',3'-cyclic-nucleotide 3'-phosphodiesterase (CNP) (CNPase) (EC 3.1.4.37)	66006.4	113504	95979.2	170058	99452.5	126458	101188	188148	120483	-0.463076	4.36003	-0.322328	3.23311
P09622	DLD	Dihydrolipoyl dehydrogenase, mitochondrial (EC 1.8.1.4) (Dihydrolipoamide dehydrogenase) (Glycine cleavage system L protein)	209272	335905	281585	540746	270352	373779	309168	546583	358864	-0.498934	4.97992	-0.341742	3.69906
P09651	HNRNPA1	Heterogeneous nuclear ribonucleoprotein A1 (hnRNP A1) (Helix-destabilizing protein) (Single-strand RNA-binding protein) (hnRNP core protein A1) [Cleaved into: Heterogeneous nuclear ribonucleoprotein A1, N-terminally processed]	942675	1.72258e+06	1.17388e+06	1.52951e+06	976768	1.42213e+06	943412	1.78627e+06	1.06043e+06	-0.935087	5.23776	-0.911121	5.38109
P09874	PARP1	Poly [ADP-ribose] polymerase 1 (PARP-1) (EC 2.4.2.30) (ADP-ribosyltransferase diphtheria toxin-like 1) (ARTD1) (DNA ADP-ribosyltransferase PARP1) (EC 2.4.2.-) (NAD(+) ADP-ribosyltransferase 1) (ADPRT 1) (Poly[ADP-ribose] synthase 1) (Protein poly-ADP-ribosyltransferase PARP1) (EC 2.4.2.-)	727620	1.16148e+06	1.03579e+06	2.08745e+06	1.126e+06	1.55105e+06	1.21014e+06	2.16295e+06	1.31792e+06	-0.301178	3.22838	-0.221603	2.46685
P09960	LTA4H	Leukotriene A-4 hydrolase (LTA-4 hydrolase) (EC 3.3.2.6) (Leukotriene A(4) hydrolase) (Tripeptide aminopeptidase LTA4H) (EC 3.4.11.4)	27802.8	57510.9	40933.3	98597.5	54556.5	77588.3	56513.8	111115	59898.2	-0.0963259	0.527171	-0.00909024	0.0312572
P10155	RO60	60 kDa SS-A/Ro ribonucleoprotein (60 kDa Ro protein) (60 kDa ribonucleoprotein Ro) (Ro60) (RoRNP) (Ro 60 kDa autoantigen) (Ro60 autoantigen) (Sjoegren syndrome antigen A2) (Sjoegren syndrome type A antigen) (SS-A) (TROVE domain family member 2)	40346.2	66311.1	60145.3	178109	96808.9	136456	100736	156157	116249	0.30276	3.06373	0.288647	2.34219
P10412	H1-4	Histone H1.4 (Histone H1b) (Histone H1s-4)	147196	151694	171604	342295	196853	335976	283390	286938	225268	-0.133016	0.364428	-0.127772	0.24269
P10515	DLAT	Dihydrolipoyllysine-residue acetyltransferase component of pyruvate dehydrogenase complex, mitochondrial (EC 2.3.1.12) (70 kDa mitochondrial autoantigen of primary biliary cirrhosis) (PBC) (Dihydrolipoamide acetyltransferase component of pyruvate dehydrogenase complex) (M2 antigen complex 70 kDa subunit) (Pyruvate dehydrogenase complex component E2) (PDC-E2) (PDCE2)	187011	327485	272911	467356	282101	357807	281429	479539	290896	-0.48828	4.32515	-0.469517	4.54446
P10599	TXN	Thioredoxin (Trx) (ATL-derived factor) (ADF) (Surface-associated sulphydryl protein) (SASP) (allergen Hom s Trx)	54942.7	89565.5	96568.6	197437	114283	190391	143370	213123	141844	0.0715178	0.241672	0.182865	0.897617
P10606	COX5B	Cytochrome c oxidase subunit 5B, mitochondrial (Cytochrome c oxidase polypeptide Vb)	90612.8	141585	125873	288193	140378	207502	150158	301281	171149	-0.194572	1.88002	-0.126359	0.961004
P10644	PRKAR1A	cAMP-dependent protein kinase type I-alpha regulatory subunit (Tissue-specific extinguisher 1) (TSE1)	26713.2	48194.8	37911.7	70667.2	38744.3	52989	41618.3	79387	67975.5	-0.463379	4.51518	-0.146145	0.503791
P10768	ESD	S-formylglutathione hydrolase (FGH) (EC 3.1.2.12) (Esterase D) (Methylumbelliferyl-acetate deacetylase) (EC 3.1.1.56)	241132	466621	349337	1.20328e+06	575296	752943	719573	1.36739e+06	760031	0.255758	1.91735	0.536455	3.83757
P10809	HSPD1	60 kDa heat shock protein, mitochondrial (EC 5.6.1.7) (60 kDa chaperonin) (Chaperonin 60) (CPN60) (Heat shock protein 60) (HSP-60) (Hsp60) (HuCHA60) (Mitochondrial matrix protein P1) (P60 lymphocyte protein)	5.60657e+06	9.81912e+06	8.32841e+06	1.0094e+07	5.86075e+06	8.8232e+06	6.6812e+06	1.10505e+07	7.63382e+06	-0.924906	6.33815	-0.78069	5.93574
P11021	HSPA5	Endoplasmic reticulum chaperone BiP (EC 3.6.4.10) (78 kDa glucose-regulated protein) (GRP-78) (Binding-immunoglobulin protein) (BiP) (Heat shock protein 70 family protein 5) (HSP70 family protein 5) (Heat shock protein family A member 5) (Immunoglobulin heavy chain-binding protein)	925804	1.59278e+06	1.41248e+06	1.7981e+06	1.02537e+06	1.6281e+06	1.22523e+06	1.96793e+06	1.26607e+06	-0.81151	5.43227	-0.69618	5.48187
P11142	HSPA8	Heat shock cognate 71 kDa protein (EC 3.6.4.10) (Heat shock 70 kDa protein 8) (Lipopolysaccharide-associated protein 1) (LAP-1) (LPS-associated protein 1)	344706	625428	517501	1.07698e+06	596984	933377	713810	1.30558e+06	852535	-0.178159	1.29487	0.0638832	0.46069
P11166	SLC2A1	Solute carrier family 2, facilitated glucose transporter member 1 (Glucose transporter type 1, erythrocyte/brain) (GLUT-1) (HepG2 glucose transporter)	84427.1	139432	118520	337076	205188	225542	120887	199842	125119	0.173722	1.17008	-0.508384	5.00566
P11216	PYGB	Glycogen phosphorylase, brain form (EC 2.4.1.1)	55844.2	90078.6	80901.1	245122	121525	164092	127077	187189	131143	0.208172	2.01339	0.0992887	0.7
P11279	LAMP1	Lysosome-associated membrane glycoprotein 1 (LAMP-1) (Lysosome-associated membrane protein 1) (CD107 antigen-like family member A) (CD antigen CD107a)	79376	124880	107315	981288	554026	693053	231999	319630	223124	1.83555	9.91873	0.451752	3.20345
P11310	ACADM	Medium-chain specific acyl-CoA dehydrogenase, mitochondrial (MCAD) (EC 1.3.8.7) (Medium chain acyl-CoA dehydrogenase) (MCADH)	285303	485627	401303	905504	497419	643539	484527	872626	527322	-0.193202	1.99655	-0.212014	2.44433
P11387	TOP1	DNA topoisomerase 1 (EC 5.6.2.1) (DNA topoisomerase I)	630570	959108	853190	1.48562e+06	826688	1.24516e+06	974297	1.61377e+06	1.05791e+06	-0.464802	4.05084	-0.31728	3.30548
P11388	TOP2A	DNA topoisomerase 2-alpha (EC 5.6.2.2) (DNA topoisomerase II, alpha isozyme)	997792	1.52569e+06	1.39244e+06	2.53241e+06	1.2949e+06	1.88933e+06	1.39567e+06	2.37491e+06	1.53498e+06	-0.471475	4.51986	-0.459109	4.3941
P11413	G6PD	Glucose-6-phosphate 1-dehydrogenase (G6PD) (EC 1.1.1.49)	305232	537739	393730	1.51713e+06	722081	1.00652e+06	790850	1.51062e+06	811984	0.376982	3.28556	0.422471	3.14792
P11498	PC	Pyruvate carboxylase, mitochondrial (EC 6.4.1.1) (Pyruvic carboxylase) (PCB)	1.13569e+06	2.06807e+06	1.70053e+06	3.49735e+06	1.59546e+06	2.22537e+06	2.66162e+06	4.59095e+06	2.80009e+06	-0.441781	3.66323	0.152535	1.48159
P11586	MTHFD1	C-1-tetrahydrofolate synthase, cytoplasmic (C1-THF synthase) [Cleaved into: C-1-tetrahydrofolate synthase, cytoplasmic, N-terminally processed] [Includes: Methylenetetrahydrofolate dehydrogenase (EC 1.5.1.5); Methenyltetrahydrofolate cyclohydrolase (EC 3.5.4.9); Formyltetrahydrofolate synthetase (EC 6.3.4.3)]	427758	761481	588766	1.63393e+06	745117	1.12665e+06	908445	1.65627e+06	991229	-0.0411207	0.230234	0.106385	0.969109
P11717	IGF2R	Cation-independent mannose-6-phosphate receptor (CI Man-6-P receptor) (CI-MPR) (M6PR) (300 kDa mannose 6-phosphate receptor) (MPR 300) (Insulin-like growth factor 2 receptor) (Insulin-like growth factor II receptor) (IGF-II receptor) (M6P/IGF2 receptor) (M6P/IGF2R) (CD antigen CD222)	841364	1.48487e+06	1.21961e+06	6.7025e+06	3.46656e+06	4.61581e+06	1.90713e+06	3.35393e+06	1.96299e+06	1.05848	7.80952	0.135337	1.31704
P11766	ADH5	Alcohol dehydrogenase class-3 (EC 1.1.1.1) (Alcohol dehydrogenase 5) (Alcohol dehydrogenase class chi chain) (Alcohol dehydrogenase class-III) (Glutathione-dependent formaldehyde dehydrogenase) (FALDH) (FDH) (GSH-FDH) (EC 1.1.1.-) (S-(hydroxymethyl)glutathione dehydrogenase) (EC 1.1.1.284)	509231	852464	683007	2.00738e+06	945670	1.43497e+06	1.21548e+06	2.11775e+06	1.25635e+06	0.0792984	0.578576	0.268907	2.94196
P11940	PABPC1	Polyadenylate-binding protein 1 (PABP-1) (Poly(A)-binding protein 1)	28919	49482.4	30917.8	92607.1	55439.6	62002.3	43259.7	91819.7	54098.8	-0.0382628	0.124189	-0.120148	0.448392
P12004	PCNA	Proliferating cell nuclear antigen (PCNA) (Cyclin)	328728	538254	506794	1.10768e+06	547159	888294	785968	1.48111e+06	974802	-0.125297	0.821914	0.340369	2.76153
P12235	SLC25A4	ADP/ATP translocase 1 (ADP,ATP carrier protein 1) (ADP,ATP carrier protein, heart/skeletal muscle isoform T1) (Adenine nucleotide translocator 1) (ANT 1) (Solute carrier family 25 member 4)	60751.7	105944	76870.2	115100	60846.7	82147.8	60406.1	118801	77143.2	-0.914711	6.77857	-0.826121	5.10392
P12268	IMPDH2	Inosine-5'-monophosphate dehydrogenase 2 (IMP dehydrogenase 2) (IMPD 2) (IMPDH 2) (EC 1.1.1.205) (IMPDH-II)	616957	1.05509e+06	825390	1.91296e+06	972843	1.26809e+06	981404	1.85829e+06	1.00443e+06	-0.275595	2.72516	-0.290327	2.47322
P12270	TPR	Nucleoprotein TPR (Megator) (NPC-associated intranuclear protein) (Translocated promoter region protein)	28425	51407.4	38812.2	129500	66064.6	105885	72865.5	118438	75532.1	0.345257	2.88732	0.292664	2.84012
P12544	GZMA	Granzyme A (EC 3.4.21.78) (CTL tryptase) (Cytotoxic T-lymphocyte proteinase 1) (Fragmentin-1) (Granzyme-1) (Hanukkah factor) (H factor) (HF)	67697.2	123508	91322.9	367043	209683	265609	119869	222041	145170	0.593621	4.95041	-0.100428	0.724963
P12814	ACTN1	Alpha-actinin-1 (Alpha-actinin cytoskeletal isoform) (F-actin cross-linking protein) (Non-muscle alpha-actinin-1)	183012	242108	194538	546325	306989	430097	314514	574843	358344	0.0343971	0.136159	0.0898337	0.414236
P12955	PEPD	Xaa-Pro dipeptidase (X-Pro dipeptidase) (EC 3.4.13.9) (Imidodipeptidase) (Peptidase D) (Proline dipeptidase) (Prolidase)	33982.6	58996.4	48436.2	173324	90656.4	106559	91542	159250	99048.5	0.382034	3.16222	0.417929	4.40509
P12956	XRCC6	X-ray repair cross-complementing protein 6 (EC 3.6.4.-) (EC 4.2.99.-) (5'-deoxyribose-5-phosphate lyase Ku70) (5'-dRP lyase Ku70) (70 kDa subunit of Ku antigen) (ATP-dependent DNA helicase 2 subunit 1) (ATP-dependent DNA helicase II 70 kDa subunit) (CTC box-binding factor 75 kDa subunit) (CTC75) (CTCBF) (DNA repair protein XRCC6) (Lupus Ku autoantigen protein p70) (Ku70) (Thyroid-lupus autoantige…	866552	1.35801e+06	999089	2.09186e+06	1.17068e+06	1.73037e+06	1.33043e+06	2.5969e+06	1.5062e+06	-0.370704	2.87803	-0.164815	1.09491
P13010	XRCC5	X-ray repair cross-complementing protein 5 (EC 3.6.4.-) (86 kDa subunit of Ku antigen) (ATP-dependent DNA helicase 2 subunit 2) (ATP-dependent DNA helicase II 80 kDa subunit) (CTC box-binding factor 85 kDa subunit) (CTC85) (CTCBF) (DNA repair protein XRCC5) (Ku80) (Ku86) (Lupus Ku autoantigen protein p86) (Nuclear factor IV) (Thyroid-lupus autoantigen) (TLAA) (X-ray repair complementing defective…	854214	1.32729e+06	1.071e+06	2.39793e+06	1.31294e+06	1.76919e+06	1.56727e+06	2.54898e+06	1.69094e+06	-0.254739	2.56782	-0.0535458	0.407448
P13473	LAMP2	Lysosome-associated membrane glycoprotein 2 (LAMP-2) (Lysosome-associated membrane protein 2) (CD107 antigen-like family member B) (LGP-96) (CD antigen CD107b)	27061.8	39321.5	35928.6	326019	184009	231718	73303.6	106265	56067.8	1.84813	9.51483	0.291146	1.35971
P13489	RNH1	Ribonuclease inhibitor (Placental ribonuclease inhibitor) (Placental RNase inhibitor) (Ribonuclease/angiogenin inhibitor 1) (RAI)	62241.1	92041.8	74862.2	259398	152469	196479	137448	247049	153609	0.405891	3.46757	0.321278	2.89876
P13612	ITGA4	Integrin alpha-4 (CD49 antigen-like family member D) (Integrin alpha-IV) (VLA-4 subunit alpha) (CD antigen CD49d)	283608	476663	376445	1.978e+06	1.10449e+06	1.48876e+06	570971	947389	608043	1.01208	7.67516	0.0172485	0.123291
P13639	EEF2	Elongation factor 2 (EF-2)	1.1114e+06	1.89835e+06	1.53425e+06	4.07187e+06	2.12141e+06	3.15241e+06	2.40827e+06	4.06988e+06	2.63326e+06	0.0369129	0.247524	0.119279	1.33249
P13667	PDIA4	Protein disulfide-isomerase A4 (EC 5.3.4.1) (Endoplasmic reticulum resident protein 70) (ER protein 70) (ERp70) (Endoplasmic reticulum resident protein 72) (ER protein 72) (ERp-72) (ERp72)	226226	345170	296278	584253	288980	481068	383566	576972	387472	-0.383333	3.11281	-0.25015	2.22534
P13796	LCP1	Plastin-2 (L-plastin) (LC64P) (Lymphocyte cytosolic protein 1) (LCP-1)	489573	774237	665389	2.29469e+06	1.42745e+06	1.8455e+06	1.15773e+06	2.30668e+06	1.37361e+06	0.540423	4.53171	0.407038	3.54733
P13804	ETFA	Electron transfer flavoprotein subunit alpha, mitochondrial (Alpha-ETF)	146327	197852	190344	477891	225549	340630	296100	434380	306953	-0.0752275	0.399531	0.0667795	0.313231
P14314	PRKCSH	Glucosidase 2 subunit beta (80K-H protein) (Glucosidase II subunit beta) (Protein kinase C substrate 60.1 kDa protein heavy chain) (PKCSH)	208450	359897	302904	2.43085e+06	1.32977e+06	1.78948e+06	427244	678236	367541	1.67668	9.84148	-0.136665	0.799767
P14550	AKR1A1	Aldo-keto reductase family 1 member A1 (EC 1.1.1.2) (EC 1.1.1.372) (EC 1.1.1.54) (Alcohol dehydrogenase [NADP(+)]) (Aldehyde reductase) (Glucuronate reductase) (EC 1.1.1.19) (Glucuronolactone reductase) (EC 1.1.1.20)	6650.35	12308.2	9442.44	30367.2	16649.8	23830.9	16539.1	29466.5	17024.7	0.333571	3.13273	0.258033	2.3819
P14618	PKM	Pyruvate kinase PKM (EC 2.7.1.40) (Cytosolic thyroid hormone-binding protein) (CTHBP) (Opa-interacting protein 3) (OIP-3) (Pyruvate kinase 2/3) (Pyruvate kinase muscle isozyme) (Thyroid hormone-binding protein 1) (THBP1) (Tumor M2-PK) (p58)	1.20754e+06	1.98411e+06	1.58715e+06	6.48044e+06	3.04691e+06	4.518e+06	3.63243e+06	6.11782e+06	3.67475e+06	0.530113	4.81745	0.593663	5.24804
P14625	HSP90B1	Endoplasmin (94 kDa glucose-regulated protein) (GRP-94) (Heat shock protein 90 kDa beta member 1) (Tumor rejection antigen 1) (gp96 homolog)	445921	706571	573142	1.15036e+06	708146	922220	515451	949204	636519	-0.301707	2.64013	-0.617899	4.92459
P14866	HNRNPL	Heterogeneous nuclear ribonucleoprotein L (hnRNP L)	611917	1.02002e+06	910652	2.34388e+06	1.18759e+06	1.70453e+06	1.25501e+06	2.03321e+06	1.17234e+06	0.0331831	0.216261	-0.0815418	0.543753
P14868	DARS1	Aspartate--tRNA ligase, cytoplasmic (EC 6.1.1.12) (Aspartyl-tRNA synthetase) (AspRS) (Cell proliferation-inducing gene 40 protein)	526798	911316	713237	1.91639e+06	960728	1.35842e+06	1.07447e+06	1.93644e+06	1.2529e+06	-0.0310179	0.203115	0.0960055	0.893558
P15121	AKR1B1	Aldo-keto reductase family 1 member B1 (EC 1.1.1.300) (EC 1.1.1.372) (EC 1.1.1.54) (Aldehyde reductase) (Aldose reductase) (AR) (EC 1.1.1.21)	162579	298289	239330	538672	296220	439388	319939	587007	372602	-0.122353	0.930366	-0.0161807	0.0962793
P15153	RAC2	Ras-related C3 botulinum toxin substrate 2 (GX) (Small G protein) (p21-Rac2)	200484	377556	295808	1.10446e+06	453032	627557	561829	1.1472e+06	648869	0.282672	1.68394	0.52759	3.73952
P15311	EZR	Ezrin (Cytovillin) (Villin-2) (p81)	105189	179085	137613	378228	210415	318521	340149	440725	324352	0.109288	0.774764	0.522535	3.08876
P15498	VAV1	Proto-oncogene vav	258957	425809	394307	1.30891e+06	608574	882547	656815	1.18777e+06	733954	0.351127	3.08961	0.359543	3.41912
P15880	RPS2	40S ribosomal protein S2 (40S ribosomal protein S4) (Protein LLRep3) (Small ribosomal subunit protein uS5)	760961	1.34678e+06	1.13988e+06	3.14447e+06	1.49736e+06	2.29528e+06	1.92915e+06	3.12521e+06	1.89135e+06	0.0826139	0.57718	0.214343	2.00434
P15927	RPA2	Replication protein A 32 kDa subunit (RP-A p32) (Replication factor A protein 2) (RF-A protein 2) (Replication protein A 34 kDa subunit) (RP-A p34)	42258.7	72017.7	61473.6	134505	81279.7	135082	85310.1	126332	90753.5	0.00630246	0.0207902	-0.0783301	0.527138
P16284	PECAM1	Platelet endothelial cell adhesion molecule (PECAM-1) (EndoCAM) (GPIIA') (PECA1) (CD antigen CD31)	19941.6	30773.4	27453.1	156594	73291.5	110003	53981.5	81379.2	51133.3	1.08862	7.50034	0.37426	3.14774
P16401	H1-5	Histone H1.5 (Histone H1a) (Histone H1b) (Histone H1s-3)	1.01752e+06	1.75277e+06	1.61646e+06	2.14935e+06	1.27776e+06	1.66961e+06	1.33787e+06	2.28951e+06	1.48865e+06	-0.764093	5.69415	-0.65965	5.09315
P16402	H1-3	Histone H1.3 (Histone H1c) (Histone H1s-2)	96735.8	111988	127100	233943	149794	239105	238703	235926	192112	-0.118813	0.352858	0.111188	0.219882
P16403	H1-2	Histone H1.2 (Histone H1c) (Histone H1d) (Histone H1s-1)	154608	184233	195530	346278	197119	364452	302231	323442	241359	-0.267531	0.982469	-0.185898	0.4773
P16435	POR	NADPH--cytochrome P450 reductase (CPR) (P450R) (EC 1.6.2.4)	37388.4	62895	53511.5	75393.4	38080	53943	43617.2	83967.6	52570	-0.887419	7.28666	-0.675637	5.35951
P16615	ATP2A2	Sarcoplasmic/endoplasmic reticulum calcium ATPase 2 (SERCA2) (SR Ca(2+)-ATPase 2) (EC 7.2.2.10) (Calcium pump 2) (Calcium-transporting ATPase sarcoplasmic reticulum type, slow twitch skeletal muscle isoform) (Endoplasmic reticulum class 1/2 Ca(2+) ATPase)	523513	850355	708741	1.39509e+06	696488	1.04603e+06	896551	1.44211e+06	887750	-0.424693	4.28418	-0.259134	2.71258
P17252	PRKCA	Protein kinase C alpha type (PKC-A) (PKC-alpha) (EC 2.7.11.13)	178261	281160	251883	530423	262907	367581	340210	457179	311129	-0.313384	3.22404	-0.233978	1.45938
P17480	UBTF	Nucleolar transcription factor 1 (Autoantigen NOR-90) (Upstream-binding factor 1) (UBF-1)	272720	416397	346539	959583	535906	693753	457431	804140	468577	0.0728783	0.536119	-0.169868	1.61079
P17812	CTPS1	CTP synthase 1 (EC 6.3.4.2) (CTP synthetase 1) (UTP--ammonia ligase 1)	403991	656648	671315	1.58503e+06	791836	1.03318e+06	817739	1.37709e+06	940159	-0.0325156	0.142883	-0.0228998	0.0995503
P17844	DDX5	Probable ATP-dependent RNA helicase DDX5 (EC 3.6.4.13) (DEAD box protein 5) (RNA helicase p68)	661667	1.04759e+06	857513	2.06914e+06	1.04739e+06	1.54332e+06	1.21487e+06	2.03755e+06	1.26359e+06	-0.156466	1.50006	-0.0816028	0.769443
P17987	TCP1	T-complex protein 1 subunit alpha (TCP-1-alpha) (CCT-alpha)	1.02895e+06	1.91269e+06	1.45629e+06	3.96821e+06	2.11395e+06	2.99683e+06	2.2838e+06	4.33976e+06	2.52421e+06	0.0570046	0.379228	0.161793	1.33057
P18031	PTPN1	Tyrosine-protein phosphatase non-receptor type 1 (EC 3.1.3.48) (Protein-tyrosine phosphatase 1B) (PTP-1B)	50431.9	80261.6	69916.1	194700	125718	165719	121525	155616	126289	0.293173	2.28487	0.161631	0.774545
P18077	RPL35A	60S ribosomal protein L35a (Cell growth-inhibiting gene 33 protein) (Large ribosomal subunit protein eL33)	420170	642822	595154	1.85851e+06	891960	1.286e+06	934952	1.78642e+06	1.0859e+06	0.255815	2.38155	0.285187	2.60633
P18124	RPL7	60S ribosomal protein L7 (Large ribosomal subunit protein uL30)	424490	731241	621116	1.3938e+06	700056	900143	737163	1.37606e+06	853527	-0.258046	2.43788	-0.157848	1.59451
P18583	SON	Protein SON (Bax antagonist selected in saccharomyces 1) (BASS1) (Negative regulatory element-binding protein) (NRE-binding protein) (Protein DBP-5) (SON3)	16921.5	27856.5	20924.8	68401.7	38999.6	46250.5	34781.8	53800.1	33969.5	0.227698	1.80158	0.0168848	0.0867815
P18621	RPL17	60S ribosomal protein L17 (60S ribosomal protein L23) (Large ribosomal subunit protein uL22) (PD-1)	233636	387465	320924	949228	478262	664974	527070	914914	474164	0.138505	1.38495	0.112488	0.674587
P18669	PGAM1	Phosphoglycerate mutase 1 (EC 5.4.2.11) (EC 5.4.2.4) (BPG-dependent PGAM 1) (Phosphoglycerate mutase isozyme B) (PGAM-B)	12315.5	18568	13062.9	31077.5	18703.1	32601.4	25283	37864.3	23493.3	-0.098822	0.317341	0.0906631	0.379891
P18754	RCC1	Regulator of chromosome condensation (Cell cycle regulatory protein) (Chromosome condensation protein 1)	194108	298146	234993	540625	281846	364474	287777	516189	365836	-0.31064	2.8335	-0.213981	1.5984
P18858	LIG1	DNA ligase 1 (EC 6.5.1.1) (DNA ligase I) (Polydeoxyribonucleotide synthase [ATP] 1)	62387.2	105180	80647.2	204097	156743	188890	113438	203331	134338	0.183853	0.806651	-0.0304691	0.201259
P19174	PLCG1	1-phosphatidylinositol 4,5-bisphosphate phosphodiesterase gamma-1 (EC 3.1.4.11) (PLC-148) (Phosphoinositide phospholipase C-gamma-1) (Phospholipase C-II) (PLC-II) (Phospholipase C-gamma-1) (PLC-gamma-1)	47318.7	70023.8	55087.3	212455	88203.9	140222	102106	186464	97264.3	0.295273	1.87675	0.235955	1.4868
P19338	NCL	Nucleolin (Protein C23)	2.00159e+06	3.38574e+06	2.87584e+06	5.00595e+06	2.81677e+06	4.13294e+06	3.37584e+06	5.51013e+06	3.49183e+06	-0.460509	4.27038	-0.30111	3.30378
P19367	HK1	Hexokinase-1 (EC 2.7.1.1) (Brain form hexokinase) (Hexokinase type I) (HK I) (Hexokinase-A)	284745	467629	431495	802461	369841	601247	453722	734136	517127	-0.442286	3.56415	-0.352166	3.11964
P20042	EIF2S2	Eukaryotic translation initiation factor 2 subunit 2 (Eukaryotic translation initiation factor 2 subunit beta) (eIF-2-beta)	20193.5	29866	23284.2	42994.3	23721.4	33057.8	23241.9	53178.1	27666.3	-0.566068	4.54923	-0.404728	2.1698
P20700	LMNB1	Lamin-B1	3.42911e+06	6.08021e+06	4.57297e+06	6.1424e+06	3.49548e+06	5.02699e+06	3.641e+06	6.5593e+06	3.94405e+06	-0.927624	6.69615	-0.886107	6.31917
P20701	ITGAL	Integrin alpha-L (CD11 antigen-like family member A) (Leukocyte adhesion glycoprotein LFA-1 alpha chain) (LFA-1A) (Leukocyte function-associated molecule 1 alpha chain) (CD antigen CD11a)	228831	344971	301860	1.55315e+06	716145	954134	418726	684714	487695	0.838384	5.94589	-0.0292161	0.175263
P21333	FLNA	Filamin-A (FLN-A) (Actin-binding protein 280) (ABP-280) (Alpha-filamin) (Endothelial actin-binding protein) (Filamin-1) (Non-muscle filamin)	1.12896e+06	1.80912e+06	1.55464e+06	6.37543e+06	3.13331e+06	4.29862e+06	3.40644e+06	5.70538e+06	3.65764e+06	0.59848	5.53568	0.61504	5.71255
P21796	VDAC1	Voltage-dependent anion-selective channel protein 1 (VDAC-1) (hVDAC1) (Outer mitochondrial membrane protein porin 1) (Plasmalemmal porin) (Porin 31HL) (Porin 31HM)	532689	846854	768084	1.12762e+06	716359	948063	648733	1.04524e+06	735690	-0.605858	4.61365	-0.704852	5.43385
P21912	SDHB	Succinate dehydrogenase [ubiquinone] iron-sulfur subunit, mitochondrial (EC 1.3.5.1) (Iron-sulfur subunit of complex II) (Ip)	99660.1	134374	115624	188876	111066	156254	107514	257768	130993	-0.626605	4.34538	-0.470402	2.20189
P21964	COMT	Catechol O-methyltransferase (EC 2.1.1.6)	51643.7	100300	78424.3	172080	83736.5	113812	96107.7	169517	110735	-0.316161	2.6311	-0.163198	1.30417
P22033	MMUT	Methylmalonyl-CoA mutase, mitochondrial (MCM) (EC 5.4.99.2) (Methylmalonyl-CoA isomerase)	97662.2	165294	117515	283496	138882	178362	172114	277155	164850	-0.357844	2.75756	-0.196346	1.38983
P22061	PCMT1	Protein-L-isoaspartate(D-aspartate) O-methyltransferase (PIMT) (EC 2.1.1.77) (L-isoaspartyl protein carboxyl methyltransferase) (Protein L-isoaspartyl/D-aspartyl methyltransferase) (Protein-beta-aspartate methyltransferase)	84943.1	148448	113140	421809	217723	272593	192551	380750	201959	0.390472	3.51909	0.245003	1.84895
P22087	FBL	rRNA 2'-O-methyltransferase fibrillarin (EC 2.1.1.-) (34 kDa nucleolar scleroderma antigen) (Histone-glutamine methyltransferase) (U6 snRNA 2'-O-methyltransferase fibrillarin)	932956	1.51204e+06	1.26766e+06	2.8359e+06	1.47476e+06	2.13661e+06	1.56469e+06	2.7527e+06	1.45878e+06	-0.21357	2.30274	-0.275851	2.18908
P22102	GART	Trifunctional purine biosynthetic protein adenosine-3 [Includes: Phosphoribosylamine--glycine ligase (EC 6.3.4.13) (Glycinamide ribonucleotide synthetase) (GARS) (Phosphoribosylglycinamide synthetase); Phosphoribosylformylglycinamidine cyclo-ligase (EC 6.3.3.1) (AIR synthase) (AIRS) (Phosphoribosyl-aminoimidazole synthetase); Phosphoribosylglycinamide formyltransferase (EC 2.1.2.2) (5'-phosphorib…	570490	906652	914558	2.17957e+06	1.10935e+06	1.51631e+06	1.08753e+06	2.12539e+06	1.2174e+06	-0.00249681	0.0107882	-0.0226504	0.0977335
P22234	PAICS	Multifunctional protein ADE2 [Includes: Phosphoribosylaminoimidazole-succinocarboxamide synthase (EC 6.3.2.6) (SAICAR synthetase); Phosphoribosylaminoimidazole carboxylase (EC 4.1.1.21) (AIR carboxylase) (AIRC)]	376726	615211	502981	1.94326e+06	1.05702e+06	1.48679e+06	1.11338e+06	1.78852e+06	1.13124e+06	0.583198	5.60445	0.544146	5.01626
P22307	SCP2	Sterol carrier protein 2 (SCP-2) (Acetyl-CoA C-myristoyltransferase) (EC 2.3.1.155) (Non-specific lipid-transfer protein) (NSL-TP) (Propanoyl-CoA C-acyltransferase) (EC 2.3.1.176) (SCP-2/3-oxoacyl-CoA thiolase) (SCP-2/thiolase) (EC 2.3.1.16) (SCP-chi) (SCPX) (Sterol carrier protein X) (SCP-X) (Straight-chain acyl-CoA oxidase) (SCOX)	762117	1.40789e+06	1.18681e+06	896764	612512	939255	567512	1.10029e+06	777753	-1.42176	6.31496	-1.34496	6.30778
P22314	UBA1	Ubiquitin-like modifier-activating enzyme 1 (EC 6.2.1.45) (Protein A1S9) (Ubiquitin-activating enzyme E1)	862714	1.49054e+06	1.31884e+06	3.52946e+06	1.7202e+06	2.5225e+06	2.22773e+06	3.80859e+06	2.36607e+06	0.0710138	0.499319	0.307953	3.1389
P22392	NME2	Nucleoside diphosphate kinase B (NDK B) (NDP kinase B) (EC 2.7.4.6) (C-myc purine-binding transcription factor PUF) (Histidine protein kinase NDKB) (EC 2.7.13.3) (nm23-H2)	17950.3	28657.4	21728.1	46211.1	40567.4	46357.8	31244.8	62537.2	37730.1	-0.000960411	0.00211254	0.0270246	0.132612
P22626	HNRNPA2B1	Heterogeneous nuclear ribonucleoproteins A2/B1 (hnRNP A2/B1)	1.74208e+06	3.09671e+06	2.27539e+06	3.42485e+06	1.83932e+06	3.13995e+06	2.24582e+06	3.76935e+06	2.40701e+06	-0.75783	4.79354	-0.636426	5.12305
P22670	RFX1	MHC class II regulatory factor RFX1 (Enhancer factor C) (EF-C) (Regulatory factor X 1) (RFX) (Transcription factor RFX1)	12593.1	20450.8	18446.3	65099.9	37469.5	44479	38096.3	61975.8	35637.4	0.517197	4.37972	0.569105	4.34803
P22695	UQCRC2	Cytochrome b-c1 complex subunit 2, mitochondrial (Complex III subunit 2) (Core protein II) (Ubiquinol-cytochrome-c reductase complex core protein 2)	890644	1.27364e+06	1.29719e+06	2.40983e+06	1.22936e+06	1.70252e+06	1.38105e+06	2.11579e+06	1.43763e+06	-0.394847	3.20157	-0.375706	2.65262
P22830	FECH	Ferrochelatase, mitochondrial (EC 4.99.1.1) (Heme synthase) (Protoheme ferro-lyase)	66315.1	125332	105751	244162	122434	168453	129168	240247	135671	-0.147808	1.1321	-0.126817	0.866028
P23193	TCEA1	Transcription elongation factor A protein 1 (Transcription elongation factor S-II protein 1) (Transcription elongation factor TFIIS.o)	11028	21601.4	23155.2	79613.4	39096.2	59148	42192.3	58380.9	46100.9	0.699652	3.47887	0.57438	2.24564
P23246	SFPQ	Splicing factor, proline- and glutamine-rich (100 kDa DNA-pairing protein) (hPOMp100) (DNA-binding p52/p100 complex, 100 kDa subunit) (Polypyrimidine tract-binding protein-associated-splicing factor) (PSF) (PTB-associated-splicing factor)	431295	765665	599714	1.16362e+06	684387	920116	655168	1.13872e+06	715961	-0.358085	3.36669	-0.407026	4.15158
P23284	PPIB	Peptidyl-prolyl cis-trans isomerase B (PPIase B) (EC 5.2.1.8) (CYP-S1) (Cyclophilin B) (Rotamase B) (S-cyclophilin) (SCYLP)	226177	359851	294761	351553	207681	284672	236973	434053	264144	-1.05626	7.40734	-0.820328	6.39443
P23368	ME2	NAD-dependent malic enzyme, mitochondrial (NAD-ME) (EC 1.1.1.38) (Malic enzyme 2)	49216.6	77036.7	59377.8	121187	72814.2	80587.3	63576.4	118707	75345.8	-0.434154	3.10656	-0.434586	3.63291
P23396	RPS3	40S ribosomal protein S3 (EC 4.2.99.18) (Small ribosomal subunit protein uS3)	573292	996536	799073	2.07944e+06	1.126e+06	1.47768e+06	1.18411e+06	2.17674e+06	1.27127e+06	-0.0132612	0.0799306	0.0677835	0.567092
P23526	AHCY	Adenosylhomocysteinase (AdoHcyase) (EC 3.3.1.1) (S-adenosyl-L-homocysteine hydrolase)	395714	602380	480493	1.2562e+06	752616	1.04073e+06	816906	1.41019e+06	781727	0.0470024	0.251714	0.111108	0.733368
P23528	CFL1	Cofilin-1 (18 kDa phosphoprotein) (p18) (Cofilin, non-muscle isoform)	562268	897882	692777	3.49839e+06	1.99571e+06	2.87229e+06	1.7597e+06	2.97693e+06	1.7491e+06	0.959874	6.76299	0.689367	5.20039
P23634	ATP2B4	Plasma membrane calcium-transporting ATPase 4 (PMCA4) (EC 7.2.2.10) (Matrix-remodeling-associated protein 1) (Plasma membrane calcium ATPase isoform 4) (Plasma membrane calcium pump isoform 4)	251978	388370	331578	791535	372619	584143	424447	768009	466712	-0.184394	1.56766	-0.137112	1.42062
P23743	DGKA	Diacylglycerol kinase alpha (DAG kinase alpha) (EC 2.7.1.107) (80 kDa diacylglycerol kinase) (Diglyceride kinase alpha) (DGK-alpha)	58109.4	98325.7	87728	248608	121788	170103	123427	225823	138850	0.133094	1.14195	0.102764	0.925925
P23921	RRM1	Ribonucleoside-diphosphate reductase large subunit (EC 1.17.4.1) (Ribonucleoside-diphosphate reductase subunit M1) (Ribonucleotide reductase large subunit)	23712.5	35924.6	25839	69042.8	31063.4	49630.2	37721.5	71152.3	49597.9	-0.229342	1.37511	-0.0146985	0.0511593
P24534	EEF1B2	Elongation factor 1-beta (EF-1-beta)	97680.9	156983	150667	462330	204745	369787	289624	480946	348559	0.319851	1.98912	0.584284	4.18394
P24539	ATP5PB	ATP synthase F(0) complex subunit B1, mitochondrial (ATP synthase peripheral stalk-membrane subunit b) (ATP synthase proton-transporting mitochondrial F(0) complex subunit B1) (ATP synthase subunit b) (ATPase subunit b)	66300.8	107965	98647.4	164635	89590.7	111444	110498	160362	112679	-0.580928	5.03433	-0.380313	2.97724
P24752	ACAT1	Acetyl-CoA acetyltransferase, mitochondrial (EC 2.3.1.9) (Acetoacetyl-CoA thiolase) (T2)	368136	558000	492150	909968	424497	677514	544838	946211	651080	-0.529852	4.41581	-0.303091	2.88921
P24928	POLR2A	DNA-directed RNA polymerase II subunit RPB1 (RNA polymerase II subunit B1) (EC 2.7.7.6) (DNA-directed RNA polymerase II subunit A) (DNA-directed RNA polymerase III largest subunit) (RNA-directed RNA polymerase II subunit RPB1) (EC 2.7.7.48)	23928.8	37175.9	39757.1	64611.4	35808.3	38449	34151.8	70135.8	43976.6	-0.543693	3.07275	-0.355326	1.97023
P25205	MCM3	DNA replication licensing factor MCM3 (EC 3.6.4.12) (DNA polymerase alpha holoenzyme-associated protein P1) (P1-MCM3) (RLF subunit beta) (p102)	677686	996925	878234	2.49787e+06	1.24862e+06	1.72966e+06	1.38997e+06	2.37527e+06	1.42814e+06	0.0742748	0.531812	0.11646	1.0031
P25398	RPS12	40S ribosomal protein S12 (Small ribosomal subunit protein eS12)	167472	343441	293885	1.15801e+06	569976	798044	543930	945355	606590	0.666646	4.42802	0.521757	3.30884
P25685	DNAJB1	DnaJ homolog subfamily B member 1 (DnaJ protein homolog 1) (Heat shock 40 kDa protein 1) (HSP40) (Heat shock protein 40) (Human DnaJ protein 1) (hDj-1)	172042	293323	230653	597658	324046	418341	323847	593236	367271	-0.054184	0.391351	-0.0135672	0.0904119
P25705	ATP5F1A	ATP synthase subunit alpha, mitochondrial (ATP synthase F1 subunit alpha)	2.00882e+06	3.5861e+06	2.72066e+06	3.89043e+06	2.13036e+06	3.16435e+06	2.30043e+06	4.14117e+06	2.69887e+06	-0.847187	6.40512	-0.749647	5.71395
P25786	PSMA1	Proteasome subunit alpha type-1 (30 kDa prosomal protein) (PROS-30) (Macropain subunit C2) (Multicatalytic endopeptidase complex subunit C2) (Proteasome component C2) (Proteasome nu chain)	77875	138854	102448	406945	203846	272138	245958	416470	274033	0.462396	4.12965	0.674263	5.31468
P25788	PSMA3	Proteasome subunit alpha type-3 (Macropain subunit C8) (Multicatalytic endopeptidase complex subunit C8) (Proteasome component C8)	20777.6	39496	25146.5	80716.8	47022.5	65268.9	48059	83898.3	60095.9	0.207915	1.21279	0.304375	1.71801
P25789	PSMA4	Proteasome subunit alpha type-4 (Macropain subunit C9) (Multicatalytic endopeptidase complex subunit C9) (Proteasome component C9) (Proteasome subunit L)	279026	474965	410968	1.0939e+06	589928	893958	701913	1.14521e+06	776803	0.147711	1.24498	0.292878	3.06268
P26038	MSN	Moesin (Membrane-organizing extension spike protein)	777731	1.32481e+06	1.22602e+06	3.08286e+06	1.67245e+06	2.72506e+06	1.99444e+06	3.04759e+06	2.08148e+06	0.171211	1.08289	0.227652	1.83998
P26196	DDX6	Probable ATP-dependent RNA helicase DDX6 (EC 3.6.4.13) (ATP-dependent RNA helicase p54) (DEAD box protein 6) (Oncogene RCK)	29960.5	52248.1	44417.2	130740	69082.6	100047	64111.4	114926	74690.3	0.246076	2.52123	0.114694	1.09868
P26358	DNMT1	DNA (cytosine-5)-methyltransferase 1 (Dnmt1) (EC 2.1.1.37) (CXXC-type zinc finger protein 9) (DNA methyltransferase HsaI) (DNA MTase HsaI) (M.HsaI) (MCMT)	120318	210864	162079	400566	208942	276734	217947	413833	231070	-0.156	1.45587	-0.0996671	0.750432
P26368	U2AF2	Splicing factor U2AF 65 kDa subunit (U2 auxiliary factor 65 kDa subunit) (hU2AF(65)) (hU2AF65) (U2 snRNP auxiliary factor large subunit)	76983.9	130084	110765	252890	159270	223152	162207	265072	168085	0.0188846	0.0848763	0.0312834	0.240689
P26373	RPL13	60S ribosomal protein L13 (Breast basic conserved protein 1) (Large ribosomal subunit protein eL13)	230584	359476	344311	896822	468817	685069	456740	771518	483947	0.124473	0.974541	-0.0204907	0.121118
P26583	HMGB2	High mobility group protein B2 (High mobility group protein 2) (HMG-2)	323802	589542	425860	1.13077e+06	641443	976877	625123	1.27433e+06	761877	0.0539579	0.272093	0.0865959	0.485995
P26599	PTBP1	Polypyrimidine tract-binding protein 1 (PTB) (57 kDa RNA-binding protein PPTB-1) (Heterogeneous nuclear ribonucleoprotein I) (hnRNP I)	278660	452957	380852	785975	444053	630666	449681	684787	479478	-0.2556	2.5904	-0.340254	3.211
P26639	TARS1	Threonine--tRNA ligase 1, cytoplasmic (EC 6.1.1.3) (Threonyl-tRNA synthetase) (ThrRS) (Threonyl-tRNA synthetase 1)	120691	203092	178171	438840	239717	311741	280091	476139	293973	-0.0177068	0.106477	0.175837	1.92269
P26640	VARS1	Valine--tRNA ligase (EC 6.1.1.9) (Protein G7a) (Valyl-tRNA synthetase) (ValRS)	47783.5	84333.4	72208.8	170601	93914.7	117767	87116.7	174949	114261	-0.0882691	0.651544	-0.0197374	0.0895821
P26641	EEF1G	Elongation factor 1-gamma (EF-1-gamma) (eEF-1B gamma)	896092	1.42152e+06	1.2183e+06	3.72129e+06	1.9626e+06	3.04154e+06	2.05122e+06	3.58169e+06	2.14869e+06	0.292524	2.75914	0.235343	2.66949
P27348	YWHAQ	14-3-3 protein theta (14-3-3 protein T-cell) (14-3-3 protein tau) (Protein HS1)	127923	229376	176378	564468	318277	453598	348572	593596	371670	0.338385	3.18785	0.43262	4.18612
P27635	RPL10	60S ribosomal protein L10 (Laminin receptor homolog) (Large ribosomal subunit protein uL16) (Protein QM) (Ribosomal protein L10) (Tumor suppressor QM)	209941	397747	298572	888946	365856	570520	491200	859955	492080	-0.0220131	0.0844489	0.139685	1.04646
P27694	RPA1	Replication protein A 70 kDa DNA-binding subunit (RP-A p70) (Replication factor A protein 1) (RF-A protein 1) (Single-stranded DNA-binding protein) [Cleaved into: Replication protein A 70 kDa DNA-binding subunit, N-terminally processed]	285841	462455	367879	764304	430508	658087	466123	762978	519545	-0.269024	2.26311	-0.238218	2.48463
P27695	APEX1	DNA-(apurinic or apyrimidinic site) endonuclease (EC 3.1.-.-) (APEX nuclease) (APEN) (Apurinic-apyrimidinic endonuclease 1) (AP endonuclease 1) (APE-1) (REF-1) (Redox factor-1) [Cleaved into: DNA-(apurinic or apyrimidinic site) endonuclease, mitochondrial]	119012	179864	163529	419244	230048	327233	217629	388292	246510	0.0702365	0.505953	-0.0157449	0.100063
P27707	DCK	Deoxycytidine kinase (dCK) (EC 2.7.1.74) (Deoxyadenosine kinase) (EC 2.7.1.76) (Deoxyguanosine kinase) (EC 2.7.1.113)	58964.8	92802.9	77574.1	277936	128921	189940	136124	248527	144932	0.347062	3.27548	0.296462	3.07674
P27708	CAD	CAD protein [Includes: Glutamine-dependent carbamoyl-phosphate synthase (EC 6.3.5.5); Aspartate carbamoyltransferase (EC 2.1.3.2); Dihydroorotase (EC 3.5.2.3)]	831876	1.40414e+06	1.13996e+06	3.4819e+06	1.6045e+06	2.20977e+06	1.79471e+06	3.15972e+06	1.96041e+06	0.0836668	0.568183	0.140561	1.63512
P27797	CALR	Calreticulin (CRP55) (Calregulin) (Endoplasmic reticulum resident protein 60) (ERp60) (HACBP) (grp60)	844924	1.36713e+06	1.16326e+06	3.08415e+06	1.58537e+06	2.32125e+06	1.271e+06	2.29195e+06	1.47402e+06	0.038868	0.275495	-0.320351	3.52311
P27816	MAP4	Microtubule-associated protein 4 (MAP-4)	67061.8	126412	112840	577424	305283	463561	275544	419639	298792	1.1516	6.91678	0.844702	4.95592
P27824	CANX	Calnexin (IP90) (Major histocompatibility complex class I antigen-binding protein p88) (p90)	201866	303227	273502	1.28517e+06	768171	995263	376179	560551	364449	0.971089	6.89184	-0.141992	1.06152
P28062	PSMB8	Proteasome subunit beta type-8 (EC 3.4.25.1) (Low molecular mass protein 7) (Macropain subunit C13) (Multicatalytic endopeptidase complex subunit C13) (Proteasome component C13) (Proteasome subunit beta-5i) (Really interesting new gene 10 protein)	57530.2	96765.7	99601	341179	164502	248460	161911	269958	174517	0.56356	3.86843	0.380537	2.55356
P28066	PSMA5	Proteasome subunit alpha type-5 (Macropain zeta chain) (Multicatalytic endopeptidase complex zeta chain) (Proteasome zeta chain)	26991.7	52054.8	44844.1	108521	51843.6	86344.1	58809	111817	71149.2	-0.00502613	0.0186148	0.0863348	0.467636
P28288	ABCD3	ATP-binding cassette sub-family D member 3 (70 kDa peroxisomal membrane protein) (PMP70)	178348	283693	230571	491991	266117	301274	285428	435432	286930	-0.401414	3.11329	-0.34282	3.16912
P28331	NDUFS1	NADH-ubiquinone oxidoreductase 75 kDa subunit, mitochondrial (EC 7.1.1.2) (Complex I-75kD) (CI-75kD)	173541	313363	235717	550897	301430	346934	269926	549368	336411	-0.26456	1.99635	-0.226699	1.6822
P28340	POLD1	DNA polymerase delta catalytic subunit (EC 2.7.7.7) (3'-5' exodeoxyribonuclease) (EC 3.1.11.-) (DNA polymerase subunit delta p125)	137762	223168	188975	497376	244946	319940	260030	490807	299506	-0.0718926	0.515454	0.0257513	0.181358
P28838	LAP3	Cytosol aminopeptidase (EC 3.4.11.1) (Cysteinylglycine-S-conjugate dipeptidase) (EC 3.4.13.23) (Leucine aminopeptidase 3) (LAP-3) (Leucyl aminopeptidase) (Peptidase S) (Proline aminopeptidase) (EC 3.4.11.5) (Prolyl aminopeptidase)	125580	187213	164703	377415	236392	268723	254521	381361	271164	-0.110496	0.647699	0.0414818	0.2354
P29350	PTPN6	Tyrosine-protein phosphatase non-receptor type 6 (EC 3.1.3.48) (Hematopoietic cell protein-tyrosine phosphatase) (Protein-tyrosine phosphatase 1C) (PTP-1C) (Protein-tyrosine phosphatase SHP-1) (SH-PTP1)	26502.8	43496.5	33011.7	94823.7	48695.3	62611.5	49225.7	87323.9	57615.8	-0.0121149	0.0619138	0.0205771	0.123568
P29401	TKT	Transketolase (TK) (EC 2.2.1.1)	438693	720131	608025	1.96131e+06	1.06942e+06	1.59701e+06	1.31559e+06	2.32252e+06	1.46458e+06	0.387477	3.79242	0.633644	5.87273
P29590	PML	Protein PML (Promyelocytic leukemia protein) (RING finger protein 71) (Tripartite motif-containing protein 19)	165368	272849	231392	931964	443381	632979	434778	727064	434906	0.561693	5.19245	0.359482	3.71326
P29692	EEF1D	Elongation factor 1-delta (EF-1-delta) (Antigen NY-CO-4)	72720.9	152297	126849	284581	141243	196014	186463	301345	213471	-0.158083	0.896349	0.151135	0.772596
P30040	ERP29	Endoplasmic reticulum resident protein 29 (ERp29) (Endoplasmic reticulum resident protein 28) (ERp28) (Endoplasmic reticulum resident protein 31) (ERp31)	66206.8	117570	113795	194234	116744	152537	98786.4	172930	116483	-0.332161	2.35332	-0.490938	3.35462
P30041	PRDX6	Peroxiredoxin-6 (EC 1.11.1.27) (1-Cys peroxiredoxin) (1-Cys PRX) (24 kDa protein) (Acidic calcium-independent phospholipase A2) (aiPLA2) (EC 3.1.1.4) (Antioxidant protein 2) (Glutathione-dependent peroxiredoxin) (Liver 2D page spot 40) (Lysophosphatidylcholine acyltransferase 5) (LPC acyltransferase 5) (LPCAT-5) (Lyso-PC acyltransferase 5) (EC 2.3.1.23) (Non-selenium glutathione peroxidase) (NSGP…	114584	211308	125121	838042	471769	607792	353149	655835	397150	1.11594	5.65783	0.761241	3.72768
P30044	PRDX5	Peroxiredoxin-5, mitochondrial (EC 1.11.1.24) (Alu corepressor 1) (Antioxidant enzyme B166) (AOEB166) (Liver tissue 2D-page spot 71B) (PLP) (Peroxiredoxin V) (Prx-V) (Peroxisomal antioxidant enzyme) (TPx type VI) (Thioredoxin peroxidase PMP20) (Thioredoxin-dependent peroxiredoxin 5)	37688.3	72076.2	49240.8	94097.9	57695.9	66467.8	51918.4	94536.2	66253.6	-0.509995	3.43139	-0.45296	2.94493
P30048	PRDX3	Thioredoxin-dependent peroxide reductase, mitochondrial (EC 1.11.1.24) (Antioxidant protein 1) (AOP-1) (HBC189) (Peroxiredoxin III) (Prx-III) (Peroxiredoxin-3) (Protein MER5 homolog) (Thioredoxin-dependent peroxiredoxin 3)	236031	411388	317408	572665	330952	447183	339370	567248	372253	-0.500804	4.61283	-0.474396	4.55357
P30050	RPL12	60S ribosomal protein L12 (Large ribosomal subunit protein uL11)	104500	166038	144325	332146	167422	255186	190112	301161	197034	-0.153084	1.40734	-0.156165	1.61575
P30084	ECHS1	Enoyl-CoA hydratase, mitochondrial (EC 4.2.1.17) (Enoyl-CoA hydratase 1) (Short-chain enoyl-CoA hydratase) (SCEH)	94885.6	158186	135527	226437	122979	196369	141838	272959	175833	-0.511716	4.1842	-0.299275	2.76992
P30085	CMPK1	UMP-CMP kinase (EC 2.7.4.14) (Deoxycytidylate kinase) (CK) (dCMP kinase) (Nucleoside-diphosphate kinase) (EC 2.7.4.6) (Uridine monophosphate/cytidine monophosphate kinase) (UMP/CMP kinase) (UMP/CMPK)	93327.4	157708	139914	379091	203676	219736	207154	350037	235021	0.0268803	0.104936	0.136111	1.33475
P30101	PDIA3	Protein disulfide-isomerase A3 (EC 5.3.4.1) (58 kDa glucose-regulated protein) (58 kDa microsomal protein) (p58) (Disulfide isomerase ER-60) (Endoplasmic reticulum resident protein 57) (ER protein 57) (ERp57) (Endoplasmic reticulum resident protein 60) (ER protein 60) (ERp60)	1.09488e+06	1.83076e+06	1.46353e+06	2.57937e+06	1.40505e+06	1.96812e+06	1.56579e+06	2.87692e+06	1.76173e+06	-0.559996	5.41658	-0.401481	4.11973
P30153	PPP2R1A	Serine/threonine-protein phosphatase 2A 65 kDa regulatory subunit A alpha isoform (Medium tumor antigen-associated 61 kDa protein) (PP2A subunit A isoform PR65-alpha) (PP2A subunit A isoform R1-alpha)	140750	257561	232728	618571	284442	443556	324695	604279	361171	0.0825735	0.448444	0.143264	1.01187
P30260	CDC27	Cell division cycle protein 27 homolog (Anaphase-promoting complex subunit 3) (APC3) (CDC27 homolog) (CDC27Hs) (H-NUC)	43401.2	60457.8	59397.4	141735	71075.2	100733	84320.6	121496	91842.9	-0.0863046	0.531022	-0.0155591	0.0578168
P30520	ADSS2	Adenylosuccinate synthetase isozyme 2 (AMPSase 2) (AdSS 2) (EC 6.3.4.4) (Adenylosuccinate synthetase, acidic isozyme) (Adenylosuccinate synthetase, liver isozyme) (L-type adenylosuccinate synthetase) (IMP--aspartate ligase 2)	35137.1	75988	70132.5	165198	90151.6	126364	81588.5	145121	104787	0.122453	0.487843	0.0291977	0.0799338
P30566	ADSL	Adenylosuccinate lyase (ADSL) (ASL) (EC 4.3.2.2) (Adenylosuccinase) (ASase)	39173.5	67483.5	56069.5	144327	73376.5	109356	86200.1	157878	98231.3	0.00138002	0.00756278	0.176602	1.94807
P30876	POLR2B	DNA-directed RNA polymerase II subunit RPB2 (EC 2.7.7.6) (DNA-directed RNA polymerase II 140 kDa polypeptide) (DNA-directed RNA polymerase II subunit B) (RNA polymerase II subunit 2) (RNA polymerase II subunit B2)	86258	138753	110815	219076	101250	137477	140539	224587	141247	-0.586876	4.78498	-0.297141	2.96844
P31040	SDHA	Succinate dehydrogenase [ubiquinone] flavoprotein subunit, mitochondrial (EC 1.3.5.1) (Flavoprotein subunit of complex II) (Fp)	387897	656510	530495	866387	480160	659403	502375	936680	562863	-0.646639	5.97979	-0.556292	5.08382
P31146	CORO1A	Coronin-1A (Coronin-like protein A) (Clipin-A) (Coronin-like protein p57) (Tryptophan aspartate-containing coat protein) (TACO)	955841	1.54788e+06	1.31895e+06	3.94646e+06	1.89515e+06	2.65737e+06	2.34954e+06	3.77308e+06	2.37283e+06	0.128855	1.14937	0.262318	2.83517
P31153	MAT2A	S-adenosylmethionine synthase isoform type-2 (AdoMet synthase 2) (EC 2.5.1.6) (Methionine adenosyltransferase 2) (MAT 2) (Methionine adenosyltransferase II) (MAT-II)	155294	247774	221497	727955	387588	519053	424096	718066	528093	0.380387	3.97604	0.532496	4.13207
P31689	DNAJA1	DnaJ homolog subfamily A member 1 (DnaJ protein homolog 2) (HSDJ) (Heat shock 40 kDa protein 4) (Heat shock protein J2) (HSJ-2) (Human DnaJ protein 2) (hDj-2)	143634	238864	210720	620395	310552	494365	321117	563041	345004	0.252636	2.24987	0.157681	1.72695
P31930	UQCRC1	Cytochrome b-c1 complex subunit 1, mitochondrial (Complex III subunit 1) (Core protein I) (Ubiquinol-cytochrome-c reductase complex core protein 1)	652975	1.08677e+06	947480	1.63486e+06	928984	1.31917e+06	976563	1.75797e+06	1.14447e+06	-0.462189	4.37892	-0.364141	3.7411
P31939	ATIC	Bifunctional purine biosynthesis protein ATIC (AICAR transformylase/inosine monophosphate cyclohydrolase) (ATIC) [Cleaved into: Bifunctional purine biosynthesis protein ATIC, N-terminally processed] [Includes: Phosphoribosylaminoimidazolecarboxamide formyltransferase (EC 2.1.2.3) (5-aminoimidazole-4-carboxamide ribonucleotide formyltransferase) (AICAR formyltransferase) (AICAR transformylase); In…	449459	715815	602791	1.6185e+06	781516	1.04114e+06	871554	1.63796e+06	1.04372e+06	-0.0660881	0.455004	0.101649	0.912905
P31942	HNRNPH3	Heterogeneous nuclear ribonucleoprotein H3 (hnRNP H3) (Heterogeneous nuclear ribonucleoprotein 2H9) (hnRNP 2H9)	30779.9	56376.6	50852.5	93736.8	53697.7	68894	50585.5	99179.5	63935.7	-0.329109	2.68655	-0.26006	1.76511
P31943	HNRNPH1	Heterogeneous nuclear ribonucleoprotein H (hnRNP H) [Cleaved into: Heterogeneous nuclear ribonucleoprotein H, N-terminally processed]	105294	167859	164975	523811	265166	395063	259719	397005	276438	0.424108	3.58207	0.216238	1.58267
P31948	STIP1	Stress-induced-phosphoprotein 1 (STI1) (Hsc70/Hsp90-organizing protein) (Hop) (Renal carcinoma antigen NY-REN-11) (Transformation-sensitive protein IEF SSP 3521)	203542	340163	278954	712171	395358	571274	435788	814557	510826	0.0320697	0.205313	0.196799	2.1088
P32519	ELF1	ETS-related transcription factor Elf-1 (E74-like factor 1)	55023.9	82381.9	88827.5	451182	198409	320916	256404	403610	240875	1.065	5.78778	1.10385	5.37344
P32942	ICAM3	Intercellular adhesion molecule 3 (ICAM-3) (CDw50) (ICAM-R) (CD antigen CD50)	98302.1	165503	127726	1.70409e+06	905944	1.24124e+06	341166	499865	347500	2.29569	11.0515	0.731107	5.08435
P32969	RPL9	60S ribosomal protein L9 (Large ribosomal subunit protein uL6)	162499	250221	207814	437226	242938	312370	246308	469269	289115	-0.329493	3.28584	-0.218968	2.08359
P33176	KIF5B	Kinesin-1 heavy chain (Conventional kinesin heavy chain) (Ubiquitous kinesin heavy chain) (UKHC)	72716.3	132809	96535.4	194727	130413	136147	104983	215932	136631	-0.356965	2.11292	-0.302773	2.03998
P33316	DUT	Deoxyuridine 5'-triphosphate nucleotidohydrolase, mitochondrial (dUTPase) (EC 3.6.1.23) (dUTP pyrophosphatase)	63486.4	95433.4	94314.4	315689	183048	234519	209561	336024	205753	0.53534	4.31096	0.67533	4.66639
P33527	ABCC1	Multidrug resistance-associated protein 1 (EC 7.6.2.2) (ATP-binding cassette sub-family C member 1) (Glutathione-S-conjugate-translocating ATPase ABCC1) (EC 7.6.2.3) (Leukotriene C(4) transporter) (LTC4 transporter)	60090.2	89636.8	83725.2	252677	125374	178772	97544.1	181828	125573	0.229594	2.13509	-0.112124	0.724124
P33991	MCM4	DNA replication licensing factor MCM4 (EC 3.6.4.12) (CDC21 homolog) (P1-CDC21)	411625	620576	576792	1.21413e+06	620746	877665	738540	1.40486e+06	805966	-0.265082	2.60479	-0.0452477	0.279192
P33992	MCM5	DNA replication licensing factor MCM5 (EC 3.6.4.12) (CDC46 homolog) (P1-CDC46)	349509	573632	487896	1.40166e+06	657568	963109	769926	1.38641e+06	873386	0.0733672	0.538807	0.204033	2.39463
P33993	MCM7	DNA replication licensing factor MCM7 (EC 3.6.4.12) (CDC47 homolog) (P1.1-MCM3)	615743	984727	916970	2.26271e+06	1.15646e+06	1.4297e+06	1.37785e+06	2.26445e+06	1.35847e+06	-0.0704813	0.425978	0.0966397	0.743475
P34897	SHMT2	Serine hydroxymethyltransferase, mitochondrial (SHMT) (EC 2.1.2.1) (Glycine hydroxymethyltransferase) (Serine methylase)	661479	1.1018e+06	950161	1.88791e+06	920891	1.33635e+06	1.07953e+06	1.81984e+06	1.22964e+06	-0.405155	4.10993	-0.279311	3.064
P34932	HSPA4	Heat shock 70 kDa protein 4 (HSP70RY) (Heat shock 70-related protein APG-2)	138351	208810	204914	788072	389082	692412	473487	763681	475762	0.734237	4.51331	0.740165	5.12423
P35232	PHB	Prohibitin	375550	687886	548364	827045	446926	582800	456892	791951	510597	-0.785694	6.38845	-0.752451	5.90539
P35249	RFC4	Replication factor C subunit 4 (Activator 1 37 kDa subunit) (A1 37 kDa subunit) (Activator 1 subunit 4) (Replication factor C 37 kDa subunit) (RF-C 37 kDa subunit) (RFC37)	329769	582494	474255	1.3775e+06	655249	910469	628695	1.23655e+06	714655	0.0704991	0.490947	-0.0106664	0.0574075
P35250	RFC2	Replication factor C subunit 2 (Activator 1 40 kDa subunit) (A1 40 kDa subunit) (Activator 1 subunit 2) (Replication factor C 40 kDa subunit) (RF-C 40 kDa subunit) (RFC40)	107996	197702	136483	464109	228853	299369	214286	409173	255947	0.162003	1.08394	0.101525	0.602995
P35251	RFC1	Replication factor C subunit 1 (Activator 1 140 kDa subunit) (A1 140 kDa subunit) (Activator 1 large subunit) (Activator 1 subunit 1) (DNA-binding protein PO-GA) (Replication factor C 140 kDa subunit) (RF-C 140 kDa subunit) (RFC140) (Replication factor C large subunit)	57704.2	106984	78996	179555	90508	120842	98935.2	162700	104217	-0.317368	2.85938	-0.286046	2.62557
P35268	RPL22	60S ribosomal protein L22 (EBER-associated protein) (EAP) (Epstein-Barr virus small RNA-associated protein) (Heparin-binding protein HBp15) (Large ribosomal subunit protein eL22)	79311.9	132681	100766	178119	121119	138230	119044	190216	123984	-0.490007	3.31137	-0.411928	3.7965
P35573	AGL	Glycogen debranching enzyme (Glycogen debrancher) [Includes: 4-alpha-glucanotransferase (EC 2.4.1.25) (Oligo-1,4-1,4-glucantransferase); Amylo-alpha-1,6-glucosidase (Amylo-1,6-glucosidase) (EC 3.2.1.33) (Dextrin 6-alpha-D-glucosidase)]	40555.3	62941.4	47837.6	146042	81584	95667.7	70758.3	139687	87672.7	0.086937	0.487334	0.0622037	0.332515
P35579	MYH9	Myosin-9 (Cellular myosin heavy chain, type A) (Myosin heavy chain 9) (Myosin heavy chain, non-muscle IIa) (Non-muscle myosin heavy chain A) (NMMHC-A) (Non-muscle myosin heavy chain IIa) (NMMHC II-a) (NMMHC-IIA)	1.77274e+06	2.83404e+06	2.34289e+06	7.36495e+06	3.5358e+06	5.13661e+06	4.01321e+06	7.21865e+06	4.32042e+06	0.18154	1.75008	0.256981	2.87014
P35580	MYH10	Myosin-10 (Cellular myosin heavy chain, type B) (Myosin heavy chain 10) (Myosin heavy chain, non-muscle IIb) (Non-muscle myosin heavy chain B) (NMMHC-B) (Non-muscle myosin heavy chain IIb) (NMMHC II-b) (NMMHC-IIB)	44421.5	71531.2	50495.9	101730	56340.3	76726	61896.1	125807	66868.9	-0.502406	3.90495	-0.304203	1.84721
P35606	COPB2	Coatomer subunit beta' (Beta'-coat protein) (Beta'-COP) (p102)	318526	546561	441548	1.13709e+06	573890	843556	736550	1.23182e+06	785109	-0.0405367	0.282625	0.190513	2.22881
P35658	NUP214	Nuclear pore complex protein Nup214 (214 kDa nucleoporin) (Nucleoporin Nup214) (Protein CAN)	221614	321126	289478	1.79903e+06	1.00954e+06	1.31149e+06	984944	1.66254e+06	1.00716e+06	1.29716	8.17356	1.22282	7.16193
P35659	DEK	Protein DEK	713884	1.23005e+06	972041	2.38151e+06	1.2893e+06	1.59134e+06	1.10609e+06	1.91608e+06	1.29181e+06	-0.148213	1.27487	-0.319681	3.31902
P35998	PSMC2	26S proteasome regulatory subunit 7 (26S proteasome AAA-ATPase subunit RPT1) (Proteasome 26S subunit ATPase 2) (Protein MSS1)	159042	259692	213774	543003	264415	389255	277252	527034	319887	-0.0998664	0.855903	-0.0787432	0.683377
P36542	ATP5F1C	ATP synthase subunit gamma, mitochondrial (ATP synthase F1 subunit gamma) (F-ATPase gamma subunit)	245850	397633	325782	398740	276184	399719	271409	465935	288225	-0.831611	4.65522	-0.815276	6.62209
P36551	CPOX	Oxygen-dependent coproporphyrinogen-III oxidase, mitochondrial (COX) (Coprogen oxidase) (Coproporphyrinogenase) (EC 1.3.3.3)	62720.3	105595	90545.2	255723	139878	172849	122470	211574	130754	0.134742	1.15941	-0.0474358	0.418418
P36578	RPL4	60S ribosomal protein L4 (60S ribosomal protein L1) (Large ribosomal subunit protein uL4)	1.13161e+06	2.04233e+06	1.59424e+06	4.25514e+06	2.09203e+06	2.72304e+06	2.24227e+06	4.18669e+06	2.40156e+06	-0.081303	0.54802	-0.00907307	0.0501605
P36776	LONP1	Lon protease homolog, mitochondrial (EC 3.4.21.53) (LONHs) (Lon protease-like protein) (LONP) (Mitochondrial ATP-dependent protease Lon) (Serine protease 15)	265166	455416	384953	622512	325674	413485	382952	731067	471260	-0.703726	5.99238	-0.375645	3.41493
P36957	DLST	Dihydrolipoyllysine-residue succinyltransferase component of 2-oxoglutarate dehydrogenase complex, mitochondrial (EC 2.3.1.61) (2-oxoglutarate dehydrogenase complex component E2) (OGDC-E2) (Dihydrolipoamide succinyltransferase component of 2-oxoglutarate dehydrogenase complex) (E2K)	209367	404100	371224	517306	306129	396242	310265	534226	301131	-0.654424	4.33404	-0.657397	3.82462
P37108	SRP14	Signal recognition particle 14 kDa protein (SRP14) (18 kDa Alu RNA-binding protein)	154962	261895	205943	572114	294501	436486	315194	555627	335568	0.0585288	0.427394	0.0577739	0.501386
P37198	NUP62	Nuclear pore glycoprotein p62 (62 kDa nucleoporin) (Nucleoporin Nup62)	113004	200335	162999	2.30327e+06	1.14678e+06	1.52404e+06	1.65909e+06	2.54142e+06	1.57952e+06	2.37651	10.9235	2.72499	9.74049
P37268	FDFT1	Squalene synthase (SQS) (SS) (EC 2.5.1.21) (FPP:FPP farnesyltransferase) (Farnesyl-diphosphate farnesyltransferase) (Farnesyl-diphosphate farnesyltransferase 1)	55486.1	84662.9	75698.7	162847	90167.7	127259	89094.9	142804	93916.8	-0.189384	1.80987	-0.295553	2.99455
P37837	TALDO1	Transaldolase (EC 2.2.1.2)	84612.5	146404	121396	369947	194785	340879	263660	423424	278091	0.356019	2.42672	0.57574	5.20739
P38117	ETFB	Electron transfer flavoprotein subunit beta (Beta-ETF)	64490.2	129987	86746	222360	126517	171795	145603	228867	189853	-0.0764159	0.379077	0.160182	0.664259
P38159	RBMX	RNA-binding motif protein, X chromosome (Glycoprotein p43) (Heterogeneous nuclear ribonucleoprotein G) (hnRNP G) [Cleaved into: RNA-binding motif protein, X chromosome, N-terminally processed]	97829.2	147985	130178	275919	146861	214245	152774	261824	165159	-0.252694	2.50934	-0.276973	2.98202
P38606	ATP6V1A	V-type proton ATPase catalytic subunit A (V-ATPase subunit A) (EC 7.1.2.2) (V-ATPase 69 kDa subunit) (Vacuolar ATPase isoform VA68) (Vacuolar proton pump subunit alpha)	46952.3	86797	70009.4	217537	115815	158015	97144.2	180354	100153	0.280254	2.76482	-0.00662034	0.0323832
P38646	HSPA9	Stress-70 protein, mitochondrial (75 kDa glucose-regulated protein) (GRP-75) (Heat shock 70 kDa protein 9) (Mortalin) (MOT) (Peptide-binding protein 74) (PBP74)	752186	1.23325e+06	1.07886e+06	1.70942e+06	967803	1.42874e+06	1.07053e+06	1.77482e+06	1.22987e+06	-0.573962	4.96258	-0.472207	4.43476
P38919	EIF4A3	Eukaryotic initiation factor 4A-III (eIF-4A-III) (eIF4A-III) (EC 3.6.4.13) (ATP-dependent RNA helicase DDX48) (ATP-dependent RNA helicase eIF4A-3) (DEAD box protein 48) (Eukaryotic initiation factor 4A-like NUK-34) (Eukaryotic translation initiation factor 4A isoform 3) (Nuclear matrix protein 265) (NMP 265) (hNMP 265) [Cleaved into: Eukaryotic initiation factor 4A-III, N-terminally processed]	792737	1.43713e+06	1.18366e+06	2.32801e+06	1.18966e+06	1.78871e+06	1.35332e+06	2.51391e+06	1.38699e+06	-0.361523	3.44482	-0.275659	2.3359
P39023	RPL3	60S ribosomal protein L3 (HIV-1 TAR RNA-binding protein B) (TARBP-B) (Large ribosomal subunit protein uL3)	764579	1.2924e+06	1.03138e+06	2.88777e+06	1.40426e+06	2.0169e+06	1.6028e+06	2.86529e+06	1.73506e+06	0.0142528	0.0837933	0.108799	1.13931
P39656	DDOST	Dolichyl-diphosphooligosaccharide--protein glycosyltransferase 48 kDa subunit (DDOST 48 kDa subunit) (Oligosaccharyl transferase 48 kDa subunit)	402997	719746	531969	746860	459471	583001	452480	855379	506484	-0.862356	6.06166	-0.765055	5.47865
P39687	ANP32A	Acidic leucine-rich nuclear phosphoprotein 32 family member A (Acidic nuclear phosphoprotein pp32) (pp32) (Leucine-rich acidic nuclear protein) (LANP) (Mapmodulin) (Potent heat-stable protein phosphatase 2A inhibitor I1PP2A) (Putative HLA-DR-associated protein I) (PHAPI)	95840.8	139455	141608	345280	209765	324009	262583	417669	284026	0.223462	1.24452	0.46675	3.3985
P39748	FEN1	Flap endonuclease 1 (FEN-1) (EC 3.1.-.-) (DNase IV) (Flap structure-specific endonuclease 1) (Maturation factor 1) (MF1) (hFEN-1)	98811.5	160995	132153	295532	168271	228734	175388	340813	197779	-0.175329	1.73596	-0.0497642	0.352996
P40227	CCT6A	T-complex protein 1 subunit zeta (TCP-1-zeta) (Acute morphine dependence-related protein 2) (CCT-zeta-1) (HTR3) (Tcp20)	413429	666950	541036	1.24542e+06	670364	964547	790197	1.56195e+06	899328	-0.176456	1.76552	0.0821766	0.605074
P40429	RPL13A	60S ribosomal protein L13a (23 kDa highly basic protein) (Large ribosomal subunit protein uL13)	292262	405536	351765	1.22677e+06	485900	747816	665840	1.0753e+06	711382	0.152217	0.722465	0.323423	2.58081
P40763	STAT3	Signal transducer and activator of transcription 3 (Acute-phase response factor)	118145	190239	144053	595433	277455	400087	269744	569718	296635	0.46325	3.91486	0.391683	2.55054
P40925	MDH1	Malate dehydrogenase, cytoplasmic (EC 1.1.1.37) (Cytosolic malate dehydrogenase) (Diiodophenylpyruvate reductase) (EC 1.1.1.96)	53304.9	83982.8	72255.5	222800	112326	176962	134471	234498	142844	0.271137	2.53147	0.386379	4.12409
P40926	MDH2	Malate dehydrogenase, mitochondrial (EC 1.1.1.37)	850083	1.74735e+06	781851	1.30362e+06	740901	1.00903e+06	862947	1.62359e+06	955971	-1.07158	3.78204	-0.81158	2.49568
P40938	RFC3	Replication factor C subunit 3 (Activator 1 38 kDa subunit) (A1 38 kDa subunit) (Activator 1 subunit 3) (Replication factor C 38 kDa subunit) (RF-C 38 kDa subunit) (RFC38)	46027	76602.1	69020.6	184401	102228	133124	93013.2	173274	105474	0.134839	1.19146	0.0543776	0.404265
P40939	HADHA	Trifunctional enzyme subunit alpha, mitochondrial (78 kDa gastrin-binding protein) (Monolysocardiolipin acyltransferase) (EC 2.3.1.-) (TP-alpha) [Includes: Long-chain enoyl-CoA hydratase (EC 4.2.1.17); Long chain 3-hydroxyacyl-CoA dehydrogenase (EC 1.1.1.211)]	814253	1.37213e+06	1.15096e+06	2.60207e+06	1.2162e+06	1.76695e+06	1.47717e+06	2.58295e+06	1.71909e+06	-0.280425	2.73112	-0.0966906	0.967696
P41091	EIF2S3	Eukaryotic translation initiation factor 2 subunit 3 (EC 3.6.5.3) (Eukaryotic translation initiation factor 2 subunit gamma X) (eIF-2-gamma X) (eIF-2gX)	89842.4	162332	132247	302757	153134	237611	181251	354093	200358	-0.149291	1.22079	0.032183	0.183864
P41223	BUD31	Protein BUD31 homolog (Protein EDG-2) (Protein G10 homolog)	106440	181364	149518	370307	219225	285902	210802	363789	241231	0.0152112	0.0851127	0.01322	0.0932527
P41240	CSK	Tyrosine-protein kinase CSK (EC 2.7.10.2) (C-Src kinase) (Protein-tyrosine kinase CYL)	121119	211717	174095	574623	318553	394923	290024	561220	302682	0.351831	3.42205	0.274632	2.31265
P41250	GARS1	Glycine--tRNA ligase (EC 6.1.1.14) (Diadenosine tetraphosphate synthetase) (Ap4A synthetase) (EC 2.7.7.-) (Glycyl-tRNA synthetase) (GlyRS) (Glycyl-tRNA synthetase 1)	514291	922427	761183	2.06033e+06	1.05314e+06	1.60889e+06	1.16351e+06	1.97972e+06	1.21641e+06	0.103795	0.797217	0.105519	0.9927
P41252	IARS1	Isoleucine--tRNA ligase, cytoplasmic (EC 6.1.1.5) (Isoleucyl-tRNA synthetase) (IRS) (IleRS)	310843	508238	402694	945948	460097	633378	562696	1.00663e+06	596458	-0.282128	2.78735	-0.0746262	0.655127
P42167	TMPO	Lamina-associated polypeptide 2, isoforms beta/gamma (Thymopoietin, isoforms beta/gamma) (TP beta/gamma) (Thymopoietin-related peptide isoforms beta/gamma) (TPRP isoforms beta/gamma) [Cleaved into: Thymopoietin (TP) (Splenin); Thymopentin (TP5)]	186667	291377	249318	890133	461990	601736	383923	719761	408182	0.409296	4.10682	-0.471862	4.54814
P42167	TMPO	Lamina-associated polypeptide 2, isoforms beta/gamma (Thymopoietin, isoforms beta/gamma) (TP beta/gamma) (Thymopoietin-related peptide isoforms beta/gamma) (TPRP isoforms beta/gamma) [Cleaved into: Thymopoietin (TP) (Splenin); Thymopentin (TP5)]	353279	595322	495098	1.0205e+06	565501	791490	531879	847864	539705	-0.276219	2.95585	0.138569	1.2596
P42285	MTREX	Exosome RNA helicase MTR4 (EC 3.6.4.13) (ATP-dependent RNA helicase DOB1) (ATP-dependent RNA helicase SKIV2L2) (Superkiller viralicidic activity 2-like 2) (TRAMP-like complex helicase)	143504	234972	208358	448166	241624	321724	244296	474183	286123	-0.217271	2.28145	-0.134145	1.17588
P42704	LRPPRC	Leucine-rich PPR motif-containing protein, mitochondrial (130 kDa leucine-rich protein) (LRP 130) (GP130)	1.52096e+06	2.50038e+06	2.15031e+06	4.63385e+06	2.03421e+06	3.37122e+06	2.57935e+06	4.86142e+06	2.82306e+06	-0.334502	2.66329	-0.175017	1.77726
P43243	MATR3	Matrin-3	639556	1.11117e+06	900954	2.50385e+06	1.3777e+06	1.79753e+06	1.17108e+06	1.96525e+06	1.22264e+06	0.104632	0.925397	-0.168233	1.89032
P43307	SSR1	Translocon-associated protein subunit alpha (TRAP-alpha) (Signal sequence receptor subunit alpha) (SSR-alpha)	19343.3	39941.8	23823.9	379202	217669	252787	46164.8	69313.1	41701.1	2.39496	8.52799	0.143979	0.535957
P43358	MAGEA4	Melanoma-associated antigen 4 (Cancer/testis antigen 1.4) (CT1.4) (MAGE-4 antigen) (MAGE-41 antigen) (MAGE-X2 antigen)	24956.3	39013.8	35827.1	153981	78607	108591	69467.5	119899	79260.4	0.757982	6.39226	0.533917	4.78861
P43403	ZAP70	Tyrosine-protein kinase ZAP-70 (EC 2.7.10.2) (70 kDa zeta-chain associated protein) (Syk-related tyrosine kinase)	162880	269430	220404	764682	374812	542650	379083	620712	368400	0.34847	3.65693	0.174451	1.7079
P43487	RANBP1	Ran-specific GTPase-activating protein (Ran-binding protein 1) (RanBP1)	27754.9	46789	40650.7	130144	68165.4	104890	71444.1	128144	79822.6	0.392635	3.69845	0.383539	4.0232
P43686	PSMC4	26S proteasome regulatory subunit 6B (26S proteasome AAA-ATPase subunit RPT3) (MB67-interacting protein) (MIP224) (Proteasome 26S subunit ATPase 4) (Tat-binding protein 7) (TBP-7)	74582.7	127237	98712.6	172916	94667.1	135351	104937	182882	110609	-0.57327	5.27513	-0.48678	4.65121
P45880	VDAC2	Voltage-dependent anion-selective channel protein 2 (VDAC-2) (hVDAC2) (Outer mitochondrial membrane protein porin 2)	625605	988301	849954	5.03898e+06	2.97082e+06	3.70439e+06	1.89113e+06	2.96446e+06	1.81737e+06	1.25322	8.17909	0.54638	4.57518
P45973	CBX5	Chromobox protein homolog 5 (Antigen p25) (Heterochromatin protein 1 homolog alpha) (HP1 alpha)	85502	173288	117068	225310	118211	168457	117188	238544	140501	-0.530226	3.86934	-0.487128	2.91678
P45974	USP5	Ubiquitin carboxyl-terminal hydrolase 5 (EC 3.4.19.12) (Deubiquitinating enzyme 5) (Isopeptidase T) (Ubiquitin thioesterase 5) (Ubiquitin-specific-processing protease 5)	62721.9	89549.3	99266	329613	172344	254030	191858	264341	188108	0.577373	3.81	0.485445	2.49531
P46013	MKI67	Proliferation marker protein Ki-67 (Antigen identified by monoclonal antibody Ki-67) (Antigen KI-67) (Antigen Ki67)	404832	661073	524717	1.59163e+06	798830	1.0635e+06	700811	1.21682e+06	792501	0.101872	0.837267	-0.126579	1.33076
P46060	RANGAP1	Ran GTPase-activating protein 1 (RanGAP1)	122714	202993	148040	285053	160998	254859	166995	302823	184690	-0.432172	3.08427	-0.433877	3.62065
P46063	RECQL	ATP-dependent DNA helicase Q1 (EC 3.6.4.12) (DNA helicase, RecQ-like type 1) (RecQ1) (DNA-dependent ATPase Q1) (RecQ protein-like 1)	14442.2	21305.2	20449	57236.3	36284.6	42332	28725.9	53013.7	33616.7	0.280907	1.98958	0.127954	0.988669
P46087	NOP2	Probable 28S rRNA (cytosine(4447)-C(5))-methyltransferase (EC 2.1.1.-) (Nucleolar protein 1) (Nucleolar protein 2 homolog) (Proliferating-cell nucleolar antigen p120) (Proliferation-associated nucleolar protein p120)	115971	185885	229431	332265	192037	230142	203826	353178	250433	-0.463925	2.1748	-0.258792	0.966583
P46379	BAG6	Large proline-rich protein BAG6 (BAG family molecular chaperone regulator 6) (BCL2-associated athanogene 6) (BAG-6) (HLA-B-associated transcript 3) (Protein G3) (Protein Scythe)	34704.8	60978.7	50796.5	207105	116582	131886	114480	210491	117160	0.642283	4.79789	0.691484	5.25257
P46459	NSF	Vesicle-fusing ATPase (EC 3.6.4.6) (N-ethylmaleimide-sensitive fusion protein) (NEM-sensitive fusion protein) (Vesicular-fusion protein NSF)	248862	444072	358665	698236	349940	491882	372976	686407	433634	-0.453807	4.4815	-0.384845	3.76806
P46776	RPL27A	60S ribosomal protein L27a (Large ribosomal subunit protein uL15)	177834	310604	262036	712485	341620	448073	362885	697505	409565	-0.0160559	0.0814838	0.0666455	0.497076
P46777	RPL5	60S ribosomal protein L5 (Large ribosomal subunit protein uL18)	496606	793995	668461	1.55653e+06	795130	1.20572e+06	886696	1.79039e+06	945187	-0.153525	1.43598	-0.0437767	0.233679
P46778	RPL21	60S ribosomal protein L21 (Large ribosomal subunit protein eL21)	410180	703593	527548	1.26687e+06	600990	874555	652243	1190355	716079	-0.277664	2.52885	-0.257316	2.50972
P46779	RPL28	60S ribosomal protein L28 (Large ribosomal subunit protein eL28)	782626	1.12288e+06	1.02664e+06	3.5564e+06	1.77494e+06	2.26412e+06	1.7209e+06	3.11024e+06	1.882e+06	0.341277	2.84181	0.280142	2.54114
P46781	RPS9	40S ribosomal protein S9 (Small ribosomal subunit protein uS4)	455068	839431	644103	1.68123e+06	869149	1.06852e+06	907827	1.72794e+06	1.03948e+06	-0.0986575	0.646064	0.0293845	0.173672
P46782	RPS5	40S ribosomal protein S5 (Small ribosomal subunit protein uS7) [Cleaved into: 40S ribosomal protein S5, N-terminally processed]	189102	369003	319617	908118	432402	623057	512818	854357	556770	0.164566	1.06557	0.270243	1.98085
P46940	IQGAP1	Ras GTPase-activating-like protein IQGAP1 (p195)	87028.5	151617	125968	262813	156338	208995	157711	313538	212691	-0.197551	1.78036	0.00681935	0.0287083
P46977	STT3A	Dolichyl-diphosphooligosaccharide--protein glycosyltransferase subunit STT3A (Oligosaccharyl transferase subunit STT3A) (STT3-A) (EC 2.4.99.18) (B5) (Integral membrane protein 1) (Transmembrane protein TMC)	283140	455591	407029	991970	509546	698106	533379	903370	546065	-0.0710697	0.568493	-0.105111	1.00953
P47756	CAPZB	F-actin-capping protein subunit beta (CapZ beta)	142506	255168	203223	925987	485083	647712	430119	721748	429258	0.779086	6.55052	0.51068	4.50916
P47897	QARS1	Glutamine--tRNA ligase (EC 6.1.1.18) (Glutaminyl-tRNA synthetase) (GlnRS)	104470	198290	138082	440960	212830	269681	230273	421306	250081	0.0612024	0.290295	0.147962	1.032
P47914	RPL29	60S ribosomal protein L29 (Cell surface heparin-binding protein HIP) (Large ribosomal subunit protein eL29)	279131	377095	299646	1.03589e+06	534966	743947	559833	868806	564182	0.248845	1.65604	0.160189	0.855961
P47985	UQCRFS1	Cytochrome b-c1 complex subunit Rieske, mitochondrial (EC 7.1.1.8) (Complex III subunit 5) (Cytochrome b-c1 complex subunit 5) (Rieske iron-sulfur protein) (RISP) (Rieske protein UQCRFS1) (Ubiquinol-cytochrome c reductase iron-sulfur subunit) [Cleaved into: Cytochrome b-c1 complex subunit 9 (Su9) (Subunit 9) (8 kDa subunit 9) (Complex III subunit IX) (Cytochrome b-c1 complex subunit 11) (UQCRFS1 …	1400.41	3169.2	3487.46	5935.84	3755.78	3525.81	3312.04	4231.03	3052.87	-0.2058	0.491173	-0.391248	1.05494
P48047	ATP5PO	ATP synthase subunit O, mitochondrial (ATP synthase peripheral stalk subunit OSCP) (Oligomycin sensitivity conferral protein) (OSCP)	905560	1.84111e+06	1.46509e+06	1.37799e+06	901148	1.25044e+06	973166	1.78102e+06	1.07189e+06	-1.20513	6.18444	-1.01178	5.71146
P48147	PREP	Prolyl endopeptidase (PE) (EC 3.4.21.26) (Post-proline cleaving enzyme)	156331	206673	212726	1.13819e+06	564013	830165	605822	1.01459e+06	652293	1.10502	6.503	1.07527	5.70498
P48444	ARCN1	Coatomer subunit delta (Archain) (Delta-coat protein) (Delta-COP)	90347.1	145685	117062	277863	143153	228124	173822	291174	195058	-0.134569	1.02383	0.013075	0.0874453
P48449	LSS	Lanosterol synthase (EC 5.4.99.7) (2,3-epoxysqualene--lanosterol cyclase) (Oxidosqualene--lanosterol cyclase) (OSC) (hOSC)	142913	250043	203166	397283	210713	280334	210856	372423	227120	-0.423052	4.35773	-0.447936	4.52681
P48556	PSMD8	26S proteasome non-ATPase regulatory subunit 8 (26S proteasome regulatory subunit RPN12) (26S proteasome regulatory subunit S14) (p31)	22552.9	43010	32575	76922.1	38154.2	55524	39939.2	84279.3	52378.6	-0.198391	1.68054	-0.0534269	0.235151
P48643	CCT5	T-complex protein 1 subunit epsilon (TCP-1-epsilon) (CCT-epsilon)	431248	738953	590418	1.4019e+06	718242	1.08279e+06	868626	1.5835e+06	1.017e+06	-0.142351	1.30254	0.0845969	0.779908
P48729	CSNK1A1	Casein kinase I isoform alpha (CKI-alpha) (EC 2.7.11.1) (CK1)	13433	21650.1	18345.8	50715.7	26262.9	34752.1	23975.5	45455.3	29014.9	0.0517267	0.387692	-0.0244328	0.158345
P48735	IDH2	Isocitrate dehydrogenase [NADP], mitochondrial (IDH) (EC 1.1.1.42) (ICD-M) (IDP) (NADP(+)-specific ICDH) (Oxalosuccinate decarboxylase)	1.19181e+06	2.19193e+06	1.60945e+06	2.74882e+06	1.42492e+06	1.91904e+06	1.68044e+06	3.3132e+06	1.9264e+06	-0.707877	5.76326	-0.430484	3.34299
P49189	ALDH9A1	4-trimethylaminobutyraldehyde dehydrogenase (TMABA-DH) (TMABALDH) (EC 1.2.1.47) (Aldehyde dehydrogenase E3 isozyme) (Aldehyde dehydrogenase family 9 member A1) (EC 1.2.1.3) (Gamma-aminobutyraldehyde dehydrogenase) (EC 1.2.1.19) (R-aminobutyraldehyde dehydrogenase) [Cleaved into: 4-trimethylaminobutyraldehyde dehydrogenase, N-terminally processed]	305229	410852	357869	902536	518530	709107	523090	966497	573833	-0.0251019	0.111141	0.0173376	0.0755464
P49207	RPL34	60S ribosomal protein L34 (Large ribosomal subunit protein eL34)	128659	204722	186140	619567	286198	420257	340323	549004	371186	0.321387	2.92527	0.393921	3.79319
P49321	NASP	Nuclear autoantigenic sperm protein (NASP)	242610	471943	356911	912859	479532	635632	528053	900940	546028	-0.0647932	0.3964	0.00925916	0.0459447
P49327	FASN	Fatty acid synthase (EC 2.3.1.85) (Type I fatty acid synthase) [Includes: [Acyl-carrier-protein] S-acetyltransferase (EC 2.3.1.38); [Acyl-carrier-protein] S-malonyltransferase (EC 2.3.1.39); 3-oxoacyl-[acyl-carrier-protein] synthase (EC 2.3.1.41); 3-oxoacyl-[acyl-carrier-protein] reductase (EC 1.1.1.100); 3-hydroxyacyl-[acyl-carrier-protein] dehydratase (EC 4.2.1.59); Enoyl-[acyl-carrier-protein]…	130185	206978	183592	512554	254255	369349	263148	461917	304563	0.106881	0.934353	0.0877376	0.826992
P49368	CCT3	T-complex protein 1 subunit gamma (TCP-1-gamma) (CCT-gamma) (hTRiC5)	453512	797001	726464	1.51666e+06	800051	1.22316e+06	902369	1.68111e+06	1.0789e+06	-0.15431	1.13601	-6.34e-05	0.000295431
P49411	TUFM	Elongation factor Tu, mitochondrial (EF-Tu) (P43)	368665	589572	536159	962562	432871	668778	550358	1.0236e+06	592066	-0.568024	4.6157	-0.374477	3.5084
P49588	AARS1	Alanine--tRNA ligase, cytoplasmic (EC 6.1.1.7) (Alanyl-tRNA synthetase) (AlaRS) (Renal carcinoma antigen NY-REN-42)	249352	387783	300209	1.05236e+06	512920	824428	537348	975376	649469	0.325502	2.64377	0.303727	2.59735
P49591	SARS1	Serine--tRNA ligase, cytoplasmic (EC 6.1.1.11) (Seryl-tRNA synthetase) (SerRS) (Seryl-tRNA(Ser/Sec) synthetase)	59695.6	97679.9	86825.5	195060	112596	159910	151401	188134	145785	-0.0558241	0.361142	0.131818	0.573211
P49711	CTCF	Transcriptional repressor CTCF (11-zinc finger protein) (CCCTC-binding factor) (CTCFL paralog)	32910.2	66933.7	56299.9	154782	67924.8	107122	82073.8	128151	84034.6	0.0736997	0.316793	0.0642589	0.296895
P49736	MCM2	DNA replication licensing factor MCM2 (EC 3.6.4.12) (Minichromosome maintenance protein 2 homolog) (Nuclear protein BM28)	364227	578257	496862	1.41242e+06	755686	972748	756678	1.31566e+06	791327	0.116258	1.04957	0.0901057	0.899584
P49748	ACADVL	Very long-chain specific acyl-CoA dehydrogenase, mitochondrial (VLCAD) (EC 1.3.8.9)	129724	208557	169332	274401	135999	199193	150307	296648	185464	-0.754492	6.45126	-0.596145	4.64489
P49750	YLPM1	YLP motif-containing protein 1 (Nuclear protein ZAP3) (ZAP113)	27916.7	40776.3	39010	139667	71571.1	109657	66180.5	105482	65839.5	0.554583	4.53583	0.273	2.25054
P49755	TMED10	Transmembrane emp24 domain-containing protein 10 (Protein TMED10) (21 kDa transmembrane-trafficking protein) (S31I125) (S31III125) (Tmp-21-I) (Transmembrane protein Tmp21) (p23) (p24 family protein delta-1) (p24delta1) (p24delta)	186540	360533	271839	444852	240827	340306	226703	382724	246695	-0.655329	5.27463	-0.804342	5.59711
P49756	RBM25	RNA-binding protein 25 (Arg/Glu/Asp-rich protein of 120 kDa) (RED120) (Protein S164) (RNA-binding motif protein 25) (RNA-binding region-containing protein 7)	91870.2	160306	117704	402391	216102	285487	206400	388284	224414	0.292766	2.76647	0.244855	2.11557
P49790	NUP153	Nuclear pore complex protein Nup153 (153 kDa nucleoporin) (Nucleoporin Nup153)	348487	581685	493634	4.20348e+06	2.35636e+06	3.16274e+06	2.62556e+06	4.41833e+06	2.59562e+06	1.77618	10.0885	1.86291	9.00759
P49792	RANBP2	E3 SUMO-protein ligase RanBP2 (EC 2.3.2.-) (358 kDa nucleoporin) (Nuclear pore complex protein Nup358) (Nucleoporin Nup358) (Ran-binding protein 2) (RanBP2) (p270)	239117	388569	352623	1.14208e+06	539770	732179	575978	1.06344e+06	616714	0.274113	2.43875	0.296299	2.86991
P49821	NDUFV1	NADH dehydrogenase [ubiquinone] flavoprotein 1, mitochondrial (EC 7.1.1.2) (Complex I-51kD) (CI-51kD) (NADH dehydrogenase flavoprotein 1) (NADH-ubiquinone oxidoreductase 51 kDa subunit)	53038.8	106776	78198.6	127936	74031.7	90167.5	83425.1	140629	97265.8	-0.67146	4.73619	-0.424991	3.07958
P49848	TAF6	Transcription initiation factor TFIID subunit 6 (RNA polymerase II TBP-associated factor subunit E) (Transcription initiation factor TFIID 70 kDa subunit) (TAF(II)70) (TAFII-70) (TAFII70) (Transcription initiation factor TFIID 80 kDa subunit) (TAF(II)80) (TAFII-80) (TAFII80)	69555	121576	93357.9	416883	228899	300220	217680	421798	245725	0.739891	6.27701	0.732128	5.41883
P49915	GMPS	GMP synthase [glutamine-hydrolyzing] (EC 6.3.5.2) (GMP synthetase) (Glutamine amidotransferase)	112107	171374	145771	556206	309294	431076	280612	439127	274302	0.588346	5.37605	0.317567	2.92764
P49916	LIG3	DNA ligase 3 (EC 6.5.1.1) (DNA ligase III) (Polydeoxyribonucleotide synthase [ATP] 3)	176468	287042	224093	577951	309085	409507	292310	537028	323528	-0.0912356	0.745211	-0.15938	1.57085
P50148	GNAQ	Guanine nucleotide-binding protein G(q) subunit alpha (Guanine nucleotide-binding protein alpha-q)	39731.9	63641.7	52455.2	101548	55624.1	73230.1	67190.9	104414	68047.4	-0.4403	4.51979	-0.264266	2.66386
P50213	IDH3A	Isocitrate dehydrogenase [NAD] subunit alpha, mitochondrial (EC 1.1.1.41) (Isocitric dehydrogenase subunit alpha) (NAD(+)-specific ICDH subunit alpha)	86857	155364	130388	287512	136067	190358	153297	290601	184111	-0.293432	2.69118	-0.139912	1.19226
P50395	GDI2	Rab GDP dissociation inhibitor beta (Rab GDI beta) (Guanosine diphosphate dissociation inhibitor 2) (GDI-2)	70308.2	135525	107143	282110	148047	235244	159314	291010	191115	0.101614	0.601599	0.159009	1.21145
P50416	CPT1A	Carnitine O-palmitoyltransferase 1, liver isoform (CPT1-L) (EC 2.3.1.21) (Carnitine O-palmitoyltransferase I, liver isoform) (CPT I) (CPTI-L) (Carnitine palmitoyltransferase 1A)	184722	308843	235315	424853	247180	306860	241182	435358	252263	-0.566166	4.83529	-0.553081	4.65395
P50570	DNM2	Dynamin-2 (EC 3.6.5.5)	15211.2	17650.1	20839.6	72679.5	33557.5	56339.3	40219.5	54664	43117.7	0.552137	2.67204	0.48071	1.89883
P50914	RPL14	60S ribosomal protein L14 (CAG-ISL 7) (Large ribosomal subunit protein eL14)	300271	592452	500181	1.16054e+06	558986	855416	649642	1.12691e+06	681674	-0.107009	0.613437	-0.0509603	0.263283
P50990	CCT8	T-complex protein 1 subunit theta (TCP-1-theta) (CCT-theta) (Chaperonin containing T-complex polypeptide 1 subunit 8) (Renal carcinoma antigen NY-REN-15)	668321	1.13e+06	979845	2.99413e+06	1.44846e+06	2.17913e+06	1.89833e+06	3.11126e+06	1.93341e+06	0.237693	2.32211	0.435874	4.26358
P50991	CCT4	T-complex protein 1 subunit delta (TCP-1-delta) (CCT-delta) (Stimulator of TAR RNA-binding)	705145	1.24822e+06	1.04329e+06	3.11394e+06	1.48679e+06	2.02959e+06	1.82936e+06	3.18267e+06	1.99715e+06	0.131114	1.04984	0.339602	3.60091
P50995	ANXA11	Annexin A11 (56 kDa autoantigen) (Annexin XI) (Annexin-11) (Calcyclin-associated annexin 50) (CAP-50)	119872	166237	166085	435866	219119	300071	218461	411894	257232	0.0508255	0.265588	0.0551925	0.282168
P51148	RAB5C	Ras-related protein Rab-5C (L1880) (RAB5L)	9263.68	16215.1	14393.2	36821.1	19892.7	33884	27359.5	28911.7	28195	0.186402	1.09902	0.242083	0.723004
P51149	RAB7A	Ras-related protein Rab-7a	118656	227105	177441	384807	186551	282574	202949	370167	229655	-0.292309	2.49892	-0.26346	2.33166
P51532	SMARCA4	Transcription activator BRG1 (EC 3.6.4.-) (ATP-dependent helicase SMARCA4) (BRG1-associated factor 190A) (BAF190A) (Mitotic growth and transcription activator) (Protein BRG-1) (Protein brahma homolog 1) (SNF2-beta) (SWI/SNF-related matrix-associated actin-dependent regulator of chromatin subfamily A member 4)	103279	174600	170010	401716	198715	297549	215695	354241	252672	-0.00266403	0.0113685	0.00475588	0.0197581
P51570	GALK1	Galactokinase (EC 2.7.1.6) (Galactose kinase)	46492.7	85947.6	76735.5	270039	133282	181515	137242	236500	141897	0.483798	3.91212	0.422778	3.31882
P51571	SSR4	Translocon-associated protein subunit delta (TRAP-delta) (Signal sequence receptor subunit delta) (SSR-delta)	74501.2	95414.3	92124.3	243029	129795	184649	170298	219611	147541	0.063702	0.306258	0.144789	0.541789
P51572	BCAP31	B-cell receptor-associated protein 31 (BCR-associated protein 31) (Bap31) (6C6-AG tumor-associated antigen) (Protein CDM) (p28)	166405	221226	202434	504927	255787	341161	305074	456247	267304	-0.132659	0.83553	-0.106905	0.477873
P51610	HCFC1	Host cell factor 1 (HCF) (HCF-1) (C1 factor) (CFF) (VCAF) (VP16 accessory protein) [Cleaved into: HCF N-terminal chain 1; HCF N-terminal chain 2; HCF N-terminal chain 3; HCF N-terminal chain 4; HCF N-terminal chain 5; HCF N-terminal chain 6; HCF C-terminal chain 1; HCF C-terminal chain 2; HCF C-terminal chain 3; HCF C-terminal chain 4; HCF C-terminal chain 5; HCF C-terminal chain 6]	887788	1.32479e+06	1.16291e+06	8.73738e+06	4.56374e+06	6.04978e+06	5.6535e+06	9.88523e+06	5.85546e+06	1.50024	9.07036	1.7541	8.64012
P51649	ALDH5A1	Succinate-semialdehyde dehydrogenase, mitochondrial (EC 1.2.1.24) (Aldehyde dehydrogenase family 5 member A1) (NAD(+)-dependent succinic semialdehyde dehydrogenase)	79560.9	144167	110668	200779	115093	146162	119241	228491	136086	-0.51664	4.60804	-0.36469	3.26508
P51659	HSD17B4	Peroxisomal multifunctional enzyme type 2 (MFE-2) (17-beta-hydroxysteroid dehydrogenase 4) (17-beta-HSD 4) (D-bifunctional protein) (DBP) (Multifunctional protein 2) (MFP-2) (Short chain dehydrogenase/reductase family 8C member 1) [Cleaved into: (3R)-hydroxyacyl-CoA dehydrogenase (EC 1.1.1.n12); Enoyl-CoA hydratase 2 (EC 4.2.1.107) (EC 4.2.1.119) (3-alpha,7-alpha,12-alpha-trihydroxy-5-beta-choles…	491521	799634	722637	1.27431e+06	679637	956004	828492	1.36795e+06	916843	-0.472738	4.66906	-0.257132	2.6889
P51784	USP11	Ubiquitin carboxyl-terminal hydrolase 11 (EC 3.4.19.12) (Deubiquitinating enzyme 11) (Ubiquitin thioesterase 11) (Ubiquitin-specific-processing protease 11)	25437.2	41102.3	32054.7	90612.9	44360	61148	47420.2	85201.2	52936	-0.0290645	0.171762	0.0111432	0.0698557
P51858	HDGF	Hepatoma-derived growth factor (HDGF) (High mobility group protein 1-like 2) (HMG-1L2)	28395.2	39918.6	37810.3	156549	95029.8	142442	98212.2	135029	97227.8	0.888653	5.44658	0.756826	4.29599
P51991	HNRNPA3	Heterogeneous nuclear ribonucleoprotein A3 (hnRNP A3)	354581	581155	384324	903363	579456	786904	467207	865183	525999	-0.194315	0.962753	-0.405672	2.51493
P52209	PGD	6-phosphogluconate dehydrogenase, decarboxylating (EC 1.1.1.44)	108262	187099	135127	371762	229595	282913	264427	508139	317670	0.0598041	0.313236	0.441546	3.44703
P52272	HNRNPM	Heterogeneous nuclear ribonucleoprotein M (hnRNP M)	1.72914e+06	2.81176e+06	2.58644e+06	4.72297e+06	2.58986e+06	3.79525e+06	2.63648e+06	4.33473e+06	2.76184e+06	-0.35917	3.35807	-0.437603	4.09996
P52292	KPNA2	Importin subunit alpha-1 (Karyopherin subunit alpha-2) (RAG cohort protein 1) (SRP1-alpha)	47613.8	89711	62337.5	127785	73334.6	98117.5	74557.2	132765	87560	-0.391296	3.14732	-0.312615	2.41835
P52294	KPNA1	Importin subunit alpha-5 (Karyopherin subunit alpha-1) (Nucleoprotein interactor 1) (NPI-1) (RAG cohort protein 2) (SRP1-beta) [Cleaved into: Importin subunit alpha-5, N-terminally processed]	12687.8	19449.5	17062.2	39196.6	19094.7	30934.1	24504.7	35972.8	22653.8	-0.167553	1.31493	-0.131585	0.899714
P52306	RAP1GDS1	Rap1 GTPase-GDP dissociation stimulator 1 (Exchange factor smgGDS) (SMG GDS protein) (SMG P21 stimulatory GDP/GTP exchange protein)	31570.2	53915.7	49064.6	186794	85830.9	128497	87015.4	170749	128019	0.55427	4.5213	0.618084	3.36633
P52566	ARHGDIB	Rho GDP-dissociation inhibitor 2 (Rho GDI 2) (Ly-GDI) (Rho-GDI beta)	757908	1.31559e+06	1.08837e+06	2.85869e+06	1.43527e+06	2.53237e+06	1.7899e+06	3.16589e+06	2.1254e+06	0.0991415	0.517861	0.277254	2.88213
P52597	HNRNPF	Heterogeneous nuclear ribonucleoprotein F (hnRNP F) (Nucleolin-like protein mcs94-1) [Cleaved into: Heterogeneous nuclear ribonucleoprotein F, N-terminally processed]	152187	280332	222292	755691	425469	552347	323477	607573	371443	0.421738	3.95959	0.101779	0.818949
P52789	HK2	Hexokinase-2 (EC 2.7.1.1) (Hexokinase type II) (HK II) (Hexokinase-B) (Muscle form hexokinase)	58066.1	105208	77096.1	158846	84566.5	114033	89485.3	171927	102323	-0.420094	3.90647	-0.299862	2.53907
P52948	NUP98	Nuclear pore complex protein Nup98-Nup96 (EC 3.4.21.-) [Cleaved into: Nuclear pore complex protein Nup98 (98 kDa nucleoporin) (Nucleoporin Nup98) (Nup98); Nuclear pore complex protein Nup96 (96 kDa nucleoporin) (Nucleoporin Nup96) (Nup96)]	242037	408809	327468	1.56041e+06	853456	1.1811e+06	917950	1.63615e+06	930520	0.879815	7.22514	0.936196	6.54919
P53004	BLVRA	Biliverdin reductase A (BVR A) (EC 1.3.1.24) (Biliverdin-IX alpha-reductase)	31150.5	54438.8	43759.7	155573	81691.6	107403	79549.6	150062	89216.6	0.41313	4.20817	0.400888	3.87301
P53007	SLC25A1	Tricarboxylate transport protein, mitochondrial (Citrate transport protein) (CTP) (Solute carrier family 25 member 1) (Tricarboxylate carrier protein)	66396	108147	92078.4	247984	110396	184646	123842	206107	127135	-0.00905782	0.0397509	-0.0988126	1.02048
P53396	ACLY	ATP-citrate synthase (EC 2.3.3.8) (ATP-citrate (pro-S-)-lyase) (ACL) (Citrate cleavage enzyme)	705587	1.19434e+06	1.00739e+06	3.35067e+06	1.60874e+06	2.33447e+06	1.78068e+06	3.03913e+06	1.93077e+06	0.309323	3.15658	0.326737	3.73497
P53597	SUCLG1	Succinate--CoA ligase [ADP/GDP-forming] subunit alpha, mitochondrial (EC 6.2.1.4) (EC 6.2.1.5) (Succinyl-CoA synthetase subunit alpha) (SCS-alpha)	123311	175766	161397	413748	188644	273486	231106	370905	240025	-0.117489	0.759456	-0.0280946	0.158517
P53618	COPB1	Coatomer subunit beta (Beta-coat protein) (Beta-COP)	93226.4	157190	105502	279227	146572	215359	156684	284412	165452	-0.150194	0.913487	-0.127695	0.712309
P53621	COPA	Coatomer subunit alpha (Alpha-coat protein) (Alpha-COP) (HEP-COP) (HEPCOP) [Cleaved into: Xenin (Xenopsin-related peptide); Proxenin]	216016	380591	305136	712480	383525	523971	445512	776910	485804	-0.149653	1.47782	0.0347502	0.276774
P53701	HCCS	Holocytochrome c-type synthase (EC 4.4.1.17) (Cytochrome c-type heme lyase)	18470.2	23937.8	28295.7	104540	66228.8	88387.8	54397.3	74902	53571.3	0.883479	4.46177	0.49481	2.22762
P53992	SEC24C	Protein transport protein Sec24C (SEC24-related protein C)	107612	182227	164004	476077	254605	358301	336472	591367	366305	0.264515	2.65045	0.619783	5.29082
P54136	RARS1	Arginine--tRNA ligase, cytoplasmic (EC 6.1.1.19) (Arginyl-tRNA synthetase) (ArgRS)	249835	424136	355894	866137	470551	623308	448390	831457	543004	-0.0699462	0.575255	-0.0720298	0.588087
P54577	YARS1	Tyrosine--tRNA ligase, cytoplasmic (EC 6.1.1.1) (Tyrosyl-tRNA synthetase) (TyrRS) [Cleaved into: Tyrosine--tRNA ligase, cytoplasmic, N-terminally processed]	197229	339898	261469	645747	351563	466280	366464	625046	397048	-0.12248	1.09662	-0.0883867	0.83869
P54709	ATP1B3	Sodium/potassium-transporting ATPase subunit beta-3 (Sodium/potassium-dependent ATPase subunit beta-3) (ATPB-3) (CD antigen CD298)	102708	163702	129843	782624	462117	635006	186013	354628	162439	1.25173	7.95908	-0.115089	0.475145
P54727	RAD23B	UV excision repair protein RAD23 homolog B (HR23B) (hHR23B) (XP-C repair-complementing complex 58 kDa protein) (p58)	127391	177147	187172	860684	491491	698761	544794	861219	531252	1.0557	6.24405	1.0808	5.54946
P54819	AK2	Adenylate kinase 2, mitochondrial (AK 2) (EC 2.7.4.3) (ATP-AMP transphosphorylase 2) (ATP:AMP phosphotransferase) (Adenylate monophosphate kinase) [Cleaved into: Adenylate kinase 2, mitochondrial, N-terminally processed]	51872.3	107766	82312	201042	109796	139214	104440	181358	119598	-0.0740873	0.378068	-0.113633	0.656484
P54886	ALDH18A1	Delta-1-pyrroline-5-carboxylate synthase (P5CS) (Aldehyde dehydrogenase family 18 member A1) [Includes: Glutamate 5-kinase (GK) (EC 2.7.2.11) (Gamma-glutamyl kinase); Gamma-glutamyl phosphate reductase (GPR) (EC 1.2.1.41) (Glutamate-5-semialdehyde dehydrogenase) (Glutamyl-gamma-semialdehyde dehydrogenase)]	92834.2	170948	136020	306478	167211	224214	166383	279189	180260	-0.183185	1.7175	-0.228344	2.31745
P54920	NAPA	Alpha-soluble NSF attachment protein (SNAP-alpha) (N-ethylmaleimide-sensitive factor attachment protein alpha)	62184	106868	92171.3	145861	90011.5	121705	84383.7	156739	95139.5	-0.526149	4.32389	-0.533936	4.81285
P55010	EIF5	Eukaryotic translation initiation factor 5 (eIF-5)	65561.6	109203	91507.4	231122	122303	148210	132844	238991	134698	-0.094972	0.688571	0.0220106	0.140806
P55060	CSE1L	Exportin-2 (Exp2) (Cellular apoptosis susceptibility protein) (Chromosome segregation 1-like protein) (Importin-alpha re-exporter)	315610	527179	458222	1.21131e+06	634314	856122	749739	1.2482e+06	798095	0.0490851	0.366218	0.217248	2.4925
P55072	VCP	Transitional endoplasmic reticulum ATPase (TER ATPase) (EC 3.6.4.6) (15S Mg(2+)-ATPase p97 subunit) (Valosin-containing protein) (VCP)	442653	722557	565329	1.44423e+06	780536	1.14462e+06	903497	1.71261e+06	933610	-0.0422222	0.270368	0.117384	0.869713
P55084	HADHB	Trifunctional enzyme subunit beta, mitochondrial (TP-beta) [Includes: 3-ketoacyl-CoA thiolase (EC 2.3.1.155) (EC 2.3.1.16) (Acetyl-CoA acyltransferase) (Beta-ketothiolase)]	361839	591348	531025	1.0617e+06	547674	792282	696404	1.14927e+06	732065	-0.31409	3.25848	-0.0913638	0.85646
P55160	NCKAP1L	Nck-associated protein 1-like (Hematopoietic protein 1) (Membrane-associated protein HEM-1)	28830.9	55816.8	42123.6	108887	51426.9	81994.7	66245.9	107744	79870.5	-0.0673021	0.362411	0.143864	0.916469
P55265	ADAR	Double-stranded RNA-specific adenosine deaminase (DRADA) (EC 3.5.4.37) (136 kDa double-stranded RNA-binding protein) (p136) (Interferon-inducible protein 4) (IFI-4) (K88DSRBP)	1.23405e+06	2.08397e+06	1.6618e+06	5.96724e+06	3.09415e+06	3.94405e+06	2.71539e+06	4.71708e+06	2.81152e+06	0.376339	3.70485	0.144811	1.54491
P55735	SEC13	Protein SEC13 homolog (GATOR complex protein SEC13) (SEC13-like protein 1) (SEC13-related protein)	35116.6	56163.9	41326.8	124117	61429.1	91242.5	68942.7	102116	65197.9	0.0438668	0.238764	-0.0490048	0.234205
P55769	SNU13	NHP2-like protein 1 (High mobility group-like nuclear protein 2 homolog 1) (OTK27) (SNU13 homolog) (hSNU13) (U4/U6.U5 small nuclear ribonucleoprotein SNU13) (U4/U6.U5 tri-snRNP 15.5 kDa protein) [Cleaved into: NHP2-like protein 1, N-terminally processed]	52538.4	98801.6	73478.6	179867	95581.4	122264	105718	153673	100411	-0.1665	1.33809	-0.181316	1.20531
P55786	NPEPPS	Puromycin-sensitive aminopeptidase (PSA) (EC 3.4.11.14) (Cytosol alanyl aminopeptidase) (AAP-S)	31981	62670.5	49684.2	131828	70785.9	94492.4	67256.9	132544	71890.5	0.0615591	0.365837	0.0151968	0.062775
P55809	OXCT1	Succinyl-CoA:3-ketoacid coenzyme A transferase 1, mitochondrial (EC 2.8.3.5) (3-oxoacid CoA-transferase 1) (Somatic-type succinyl-CoA:3-oxoacid CoA-transferase) (SCOT-s)	186110	288564	248958	431195	233224	370521	283659	469040	309898	-0.494374	4.07769	-0.338596	3.61203
P55884	EIF3B	Eukaryotic translation initiation factor 3 subunit B (eIF3b) (Eukaryotic translation initiation factor 3 subunit 9) (Prt1 homolog) (hPrt1) (eIF-3-eta) (eIF3 p110) (eIF3 p116)	24521.3	41223.2	38863	89589.9	44660.3	65995.2	54301	96159.2	63284	-0.0709935	0.453114	0.143951	1.15398
P56192	MARS1	Methionine--tRNA ligase, cytoplasmic (EC 6.1.1.10) (Methionyl-tRNA synthetase) (MetRS)	239512	361787	303186	984814	416615	661411	539650	892455	600330	0.135631	0.821412	0.273206	2.72829
P57088	TMEM33	Transmembrane protein 33 (Protein DB83) (SHINC-3)	298874	500825	388236	1.04979e+06	528858	738059	441595	796254	480574	-0.0479722	0.335874	-0.366855	3.71906
P57678	GEMIN4	Gem-associated protein 4 (Gemin-4) (Component of gems 4) (p97)	49003.8	74246.6	57106.5	157863	87055.7	102492	91623.4	155231	98542.6	-0.0668892	0.345342	0.0378142	0.219595
P57740	NUP107	Nuclear pore complex protein Nup107 (107 kDa nucleoporin) (Nucleoporin Nup107)	101688	185862	141043	350642	182194	228779	167418	301333	182008	-0.168956	1.36721	-0.285531	2.7807
P59998	ARPC4	Actin-related protein 2/3 complex subunit 4 (Arp2/3 complex 20 kDa subunit) (p20-ARC)	28961.8	52007.9	37339.6	105384	57265	76100	50781.1	119893	66894.9	0.0225885	0.120159	0.0719235	0.26104
P60174	TPI1	Triosephosphate isomerase (TIM) (EC 5.3.1.1) (Methylglyoxal synthase) (EC 4.2.3.3) (Triose-phosphate isomerase)	223164	348003	313856	909383	558518	828968	642382	1.0863e+06	691484	0.382909	2.8529	0.557829	5.13836
P60228	EIF3E	Eukaryotic translation initiation factor 3 subunit E (eIF3e) (Eukaryotic translation initiation factor 3 subunit 6) (Viral integration site protein INT-6 homolog) (eIF-3 p48)	156366	202858	206290	552811	297399	404595	271471	534238	331209	0.12794	0.735992	0.0784864	0.344797
P60660	MYL6	Myosin light polypeptide 6 (17 kDa myosin light chain) (LC17) (Myosin light chain 3) (MLC-3) (Myosin light chain alkali 3) (Myosin light chain A3) (Smooth muscle and nonmuscle myosin light chain alkali 6)	31611.7	60219.6	48117.5	138127	76859.6	101201	67462.1	142769	90253.4	0.196759	1.68119	0.201973	1.16946
P60842	EIF4A1	Eukaryotic initiation factor 4A-I (eIF-4A-I) (eIF4A-I) (EC 3.6.4.13) (ATP-dependent RNA helicase eIF4A-1)	324021	600974	386317	962441	460037	707216	618935	1.09041e+06	602647	-0.301451	1.95136	-0.068593	0.286313
P60866	RPS20	40S ribosomal protein S20 (Small ribosomal subunit protein uS10)	103631	206821	169133	391704	246757	317737	240169	420860	230975	0.0403031	0.170462	0.0155422	0.0612367
P60891	PRPS1	Ribose-phosphate pyrophosphokinase 1 (EC 2.7.6.1) (PPRibP) (Phosphoribosyl pyrophosphate synthase I) (PRS-I)	89684.9	144747	106316	333841	185740	230359	187245	346602	189222	0.136574	0.956174	0.170988	1.16221
P60900	PSMA6	Proteasome subunit alpha type-6 (27 kDa prosomal protein) (PROS-27) (p27K) (Macropain iota chain) (Multicatalytic endopeptidase complex iota chain) (Proteasome iota chain)	114440	164982	162240	579299	318670	460565	379371	603278	402171	0.610989	4.79386	0.756238	5.10366
P60953	CDC42	Cell division control protein 42 homolog (EC 3.6.5.2) (G25K GTP-binding protein)	338408	512322	422697	1.19888e+06	626017	888956	564622	1.23719e+06	599345	0.0749044	0.561789	-0.0420885	0.156169
P61009	SPCS3	Signal peptidase complex subunit 3 (EC 3.4.-.-) (Microsomal signal peptidase 22/23 kDa subunit) (SPC22/23) (SPase 22/23 kDa subunit)	67228.7	115738	104061	221763	136572	182615	101927	173817	113153	-0.063246	0.355818	-0.444188	4.09977
P61026	RAB10	Ras-related protein Rab-10 (EC 3.6.5.2)	168941	290879	236339	547596	300598	344804	314264	505390	373383	-0.224285	1.75655	-0.0960888	0.708518
P61158	ACTR3	Actin-related protein 3 (Actin-like protein 3)	32328.9	53610.3	47546.3	130051	65000.1	89906.5	61911	152017	91496.9	0.0811434	0.649071	0.248305	1.08502
P61160	ACTR2	Actin-related protein 2 (Actin-like protein 2)	58940.5	106058	118498	274481	139823	194597	156562	291981	185819	0.123993	0.483659	0.29299	1.27402
P61163	ACTR1A	Alpha-centractin (Centractin) (ARP1) (Actin-RPV) (Centrosome-associated actin homolog)	8506.97	12468.1	9156.91	14751.4	12217.5	8762.8	12289.5	21825.9	13069.6	-0.753467	2.41131	-0.261386	1.63594
P61221	ABCE1	ATP-binding cassette sub-family E member 1 (2'-5'-oligoadenylate-binding protein) (HuHP68) (RNase L inhibitor) (Ribonuclease 4 inhibitor) (RNS4I)	75212.4	130246	105690	325940	157150	242266	170534	332500	190656	0.207146	1.93808	0.247922	2.32791
P61247	RPS3A	40S ribosomal protein S3a (Small ribosomal subunit protein eS1) (v-fos transformation effector protein) (Fte-1)	565639	931365	795065	1.92576e+06	1.04015e+06	1.45445e+06	1.1873e+06	1.96832e+06	1.23525e+06	-0.0545324	0.42704	0.0481458	0.423942
P61313	RPL15	60S ribosomal protein L15 (Large ribosomal subunit protein eL15)	346580	576228	465507	1.48263e+06	717323	968937	733084	1.36522e+06	835749	0.169569	1.55297	0.176328	1.90055
P61513	RPL37A	60S ribosomal protein L37a (Large ribosomal subunit protein eL43)	135894	179752	198373	620529	317331	466953	340230	607702	385348	0.428096	2.80295	0.466281	2.78462
P61604	HSPE1	10 kDa heat shock protein, mitochondrial (Hsp10) (10 kDa chaperonin) (Chaperonin 10) (CPN10) (Early-pregnancy factor) (EPF)	99326.8	173719	164353	367138	213707	259209	239496	434616	240463	-0.0398394	0.189676	0.167083	1.09264
P61619	SEC61A1	Protein transport protein Sec61 subunit alpha isoform 1 (Sec61 alpha-1)	190264	304999	244986	406807	207658	331207	261261	404839	239183	-0.661667	5.3305	-0.603017	4.40629
P61803	DAD1	Dolichyl-diphosphooligosaccharide--protein glycosyltransferase subunit DAD1 (Oligosaccharyl transferase subunit DAD1) (Defender against cell death 1) (DAD-1)	78668	117160	101580	213006	111741	164335	109035	187421	126097	-0.299674	2.9157	-0.393276	3.69096
P61927	RPL37	60S ribosomal protein L37 (G1.16) (Large ribosomal subunit protein eL37)	31309.4	41232.6	40227.9	124001	70433.9	84509.3	82928.2	121279	78002.3	0.289101	1.95964	0.440195	2.55445
P61978	HNRNPK	Heterogeneous nuclear ribonucleoprotein K (hnRNP K) (Transformation up-regulated nuclear protein) (TUNP)	589198	1.02698e+06	787310	2.54377e+06	1.32815e+06	1.89381e+06	1.39963e+06	2.29493e+06	1.45431e+06	0.261889	2.69264	0.220661	2.29252
P62081	RPS7	40S ribosomal protein S7 (Small ribosomal subunit protein eS7)	65747.8	83209.2	69868.2	229217	120732	149302	143715	224240	146790	0.157479	0.779271	0.329657	1.83481
P62136	PPP1CA	Serine/threonine-protein phosphatase PP1-alpha catalytic subunit (PP-1A) (EC 3.1.3.16)	209947	352598	332550	699638	346521	570630	450710	760923	410670	-0.157098	1.02452	-0.0413955	0.18698
P62195	PSMC5	26S proteasome regulatory subunit 8 (26S proteasome AAA-ATPase subunit RPT6) (Proteasome 26S subunit ATPase 5) (Proteasome subunit p45) (Thyroid hormone receptor-interacting protein 1) (TRIP1) (p45/SUG)	25473.5	42241.5	41812.6	79194.5	43281.6	64101.6	48637.2	73150	53514.5	-0.224619	1.64043	-0.186415	1.1439
P62241	RPS8	40S ribosomal protein S8 (Small ribosomal subunit protein eS8)	443316	743742	608545	1.55071e+06	707183	1.13668e+06	839676	1.61501e+06	975200	-0.108861	0.765744	0.0266306	0.177668
P62244	RPS15A	40S ribosomal protein S15a (Small ribosomal subunit protein uS8)	173716	264051	242390	807877	382594	552089	419079	729755	460510	0.326064	3.02446	0.34083	3.45455
P62249	RPS16	40S ribosomal protein S16 (Small ribosomal subunit protein uS9)	463723	868686	730172	1.94279e+06	1.06092e+06	1.43259e+06	1.12761e+06	1.76696e+06	1.11432e+06	0.121918	0.935166	0.0918842	0.60702
P62258	YWHAE	14-3-3 protein epsilon (14-3-3E)	299990	498266	326949	934947	579230	776199	483361	847584	490685	0.0475913	0.181511	-0.201631	1.12259
P62263	RPS14	40S ribosomal protein S14 (Small ribosomal subunit protein uS11)	154086	272689	234180	581479	283908	427549	330435	562515	351841	-0.0397157	0.24142	0.0306926	0.216183
P62266	RPS23	40S ribosomal protein S23 (Small ribosomal subunit protein uS12)	665142	985163	869878	3.225e+06	1.31924e+06	2.09794e+06	1.82613e+06	3.26286e+06	1.95493e+06	0.335715	2.2853	0.570832	4.87281
P62277	RPS13	40S ribosomal protein S13 (Small ribosomal subunit protein uS15)	66433.7	118809	90982.1	180958	104727	147178	118664	210509	126612	-0.334737	3.05809	-0.167198	1.66804
P62280	RPS11	40S ribosomal protein S11 (Small ribosomal subunit protein uS17)	877842	1.50564e+06	1.33459e+06	3.73753e+06	1.83979e+06	2.33159e+06	2.01795e+06	3.44208e+06	2.13446e+06	0.0741192	0.456677	0.143581	1.43107
P62316	SNRPD2	Small nuclear ribonucleoprotein Sm D2 (Sm-D2) (snRNP core protein D2)	106719	153833	134258	433312	201970	289670	252249	398476	233407	0.187329	1.46592	0.257165	1.90988
P62318	SNRPD3	Small nuclear ribonucleoprotein Sm D3 (Sm-D3) (snRNP core protein D3)	56366.2	76378	60093.4	125692	75602.5	97584.2	70726.7	132080	82120.9	-0.373357	2.42068	-0.357696	2.21748
P62333	PSMC6	26S proteasome regulatory subunit 10B (26S proteasome AAA-ATPase subunit RPT4) (Proteasome 26S subunit ATPase 6) (Proteasome subunit p42)	69818.6	96122	97682.7	224262	124133	183797	139774	193195	145086	0.000872633	0.00337598	-0.0204078	0.0698065
P62424	RPL7A	60S ribosomal protein L7a (Large ribosomal subunit protein eL8) (PLA-X polypeptide) (Surfeit locus protein 3)	826716	1.45734e+06	1.09888e+06	2.61571e+06	1.3575e+06	1.97136e+06	1.50977e+06	2.59411e+06	1.65304e+06	-0.186422	1.75071	-0.11688	1.10935
P62701	RPS4X	40S ribosomal protein S4, X isoform (SCR10) (Single copy abundant mRNA protein) (Small ribosomal subunit protein eS4)	558359	973896	745593	2.39053e+06	1.17073e+06	1.54238e+06	1.41336e+06	2.58101e+06	1.34211e+06	0.150186	1.22981	0.317905	2.34519
P62750	RPL23A	60S ribosomal protein L23a (Large ribosomal subunit protein uL23)	39483.3	65576.5	47646.1	130373	66554.7	95176.5	78854.2	117895	86810.6	-0.0729466	0.472753	0.0231271	0.102387
P62753	RPS6	40S ribosomal protein S6 (Phosphoprotein NP33) (Small ribosomal subunit protein eS6)	292767	503506	406610	1.02236e+06	494907	698643	546120	1.03171e+06	543095	-0.133878	1.21408	-0.0956015	0.630917
P62805	H4C1	Histone H4	2.65913e+06	4.94651e+06	4.32797e+06	4.80987e+06	2.87439e+06	4.51407e+06	2.99042e+06	4.47132e+06	3.01153e+06	-0.943052	5.46046	-1.04665	5.87707
P62826	RAN	GTP-binding nuclear protein Ran (Androgen receptor-associated protein 24) (GTPase Ran) (Ras-like protein TC4) (Ras-related nuclear protein)	173978	293018	243401	669045	350325	433590	378634	787227	439102	0.0240422	0.137351	0.252807	2.00889
P62829	RPL23	60S ribosomal protein L23 (60S ribosomal protein L17) (Large ribosomal subunit protein uL14)	219791	359186	294857	840329	407258	598053	486813	850840	513358	0.0581699	0.427595	0.183614	2.12769
P62851	RPS25	40S ribosomal protein S25 (Small ribosomal subunit protein eS25)	288731	496689	367364	998461	524808	754820	531027	1.00214e+06	626070	-0.0178098	0.0982361	0.00677978	0.0349602
P62854	RPS26	40S ribosomal protein S26 (Small ribosomal subunit protein eS26)	8635.01	15168	11231.9	19684.8	11889	18170.4	16161.9	27137.6	13904	-0.476795	3.34592	-0.196337	1.09979
P62873	GNB1	Guanine nucleotide-binding protein G(I)/G(S)/G(T) subunit beta-1 (Transducin beta chain 1)	61003.5	121993	100040	222626	108757	204372	121854	228319	136730	-0.0763972	0.274087	-0.0957681	0.548357
P62879	GNB2	Guanine nucleotide-binding protein G(I)/G(S)/G(T) subunit beta-2 (G protein subunit beta-2) (Transducin beta chain 2)	40811.9	72403	58755.5	83730.4	45534.6	57191.2	47332.8	81460.5	51883.9	-0.877676	6.81732	-0.81201	6.45142
P62888	RPL30	60S ribosomal protein L30 (Large ribosomal subunit protein eL30)	223659	391050	368767	883603	533001	752322	542315	845980	521854	0.165248	1.04403	0.0838473	0.47068
P62906	RPL10A	60S ribosomal protein L10a (CSA-19) (Large ribosomal subunit protein uL1) (Neural precursor cell expressed developmentally down-regulated protein 6) (NEDD-6)	226157	392082	323070	798708	404393	536034	442206	799808	485960	-0.122117	1.08845	-0.0185376	0.132365
P62910	RPL32	60S ribosomal protein L32 (Large ribosomal subunit protein eL32)	247316	407680	336224	1.14571e+06	545076	758732	710417	1.02325e+06	638126	0.281076	2.78519	0.377963	2.81254
P62913	RPL11	60S ribosomal protein L11 (CLL-associated antigen KW-12) (Large ribosomal subunit protein uL5)	104149	140944	161589	575371	264608	391716	314482	435710	306730	0.563424	3.33108	0.502236	2.43287
P62917	RPL8	60S ribosomal protein L8 (Large ribosomal subunit protein uL2)	960626	1.47712e+06	1.31565e+06	3.25725e+06	1.74732e+06	2.48221e+06	1.91051e+06	3.05262e+06	1.87168e+06	-0.0139878	0.0826776	-0.0309211	0.196349
P62937	PPIA	Peptidyl-prolyl cis-trans isomerase A (PPIase A) (EC 5.2.1.8) (Cyclophilin A) (Cyclosporin A-binding protein) (Rotamase A) [Cleaved into: Peptidyl-prolyl cis-trans isomerase A, N-terminally processed]	94123.2	172278	139411	512033	249058	333045	255317	533286	339832	0.423318	3.79267	0.571608	3.70422
P62987	UBA52	Ubiquitin-60S ribosomal protein L40 (CEP52) (Ubiquitin A-52 residue ribosomal protein fusion product 1) [Cleaved into: Ubiquitin; 60S ribosomal protein L40 (Large ribosomal subunit protein eL40)]	64364.9	74898.2	68845.2	247685	141306	225070	163898	234734	150855	0.535717	2.70918	0.495904	2.25597
P62995	TRA2B	Transformer-2 protein homolog beta (TRA-2 beta) (TRA2-beta) (hTRA2-beta) (Splicing factor, arginine/serine-rich 10) (Transformer-2 protein homolog B)	242335	375822	341775	588382	306516	482035	306705	529712	351663	-0.493339	4.24085	-0.588114	5.12936
P63010	AP2B1	AP-2 complex subunit beta (AP105B) (Adaptor protein complex AP-2 subunit beta) (Adaptor-related protein complex 2 subunit beta) (Beta-2-adaptin) (Beta-adaptin) (Clathrin assembly protein complex 2 beta large chain) (Plasma membrane adaptor HA2/AP2 adaptin beta subunit)	132736	216406	161630	477205	278293	323897	292322	557569	343593	0.0833232	0.473639	0.317305	2.68889
P63104	YWHAZ	14-3-3 protein zeta/delta (Protein kinase C inhibitor protein 1) (KCIP-1)	128452	209525	160255	379630	278584	351752	262682	468973	292244	0.0489238	0.172603	0.140259	1.33393
P63173	RPL38	60S ribosomal protein L38 (Large ribosomal subunit protein eL38)	277464	484333	348213	740898	437537	547526	359922	758819	438918	-0.346147	2.87066	-0.42674	2.85397
P63241	EIF5A	Eukaryotic translation initiation factor 5A-1 (eIF-5A-1) (eIF-5A1) (Eukaryotic initiation factor 5A isoform 1) (eIF-5A) (Rev-binding factor) (eIF-4D)	1709.53	2418.46	1735.02	4300.88	3900.53	4270.29	4291.07	8120.23	5088.17	0.119406	0.287746	0.0849486	0.354317
P63244	RACK1	Receptor of activated protein C kinase 1 (Cell proliferation-inducing gene 21 protein) (Guanine nucleotide-binding protein subunit beta-2-like 1) (Guanine nucleotide-binding protein subunit beta-like protein 12.3) (Human lung cancer oncogene 7 protein) (HLC-7) (Receptor for activated C kinase) (Small ribosomal subunit protein RACK1) [Cleaved into: Receptor of activated protein C kinase 1, N-termi…	355815	556107	472501	1.25528e+06	635063	837313	693317	1.18235e+06	770474	-0.0419927	0.279934	0.0385122	0.31699
P68366	TUBA4A	Tubulin alpha-4A chain (Alpha-tubulin 1) (Testis-specific alpha-tubulin) (Tubulin H2-alpha) (Tubulin alpha-1 chain)	11420.6	26606.5	20985	58359.8	29453.9	38681.2	34212.2	64786.3	30388.7	0.14017	0.585437	0.253486	0.889632
P69905	HBA1	Hemoglobin subunit alpha (Alpha-globin) (Hemoglobin alpha chain)	184207	340131	230821	550690	315219	398554	315801	591709	375707	-0.234533	1.69586	-0.120393	0.723905
P78344	EIF4G2	Eukaryotic translation initiation factor 4 gamma 2 (eIF-4-gamma 2) (eIF-4G 2) (eIF4G 2) (Death-associated protein 5) (DAP-5) (p97)	99420	139801	135355	386796	204435	300910	234727	351050	233006	0.233011	1.87772	0.236933	1.66571
P78347	GTF2I	General transcription factor II-I (GTFII-I) (TFII-I) (Bruton tyrosine kinase-associated protein 135) (BAP-135) (BTK-associated protein 135) (SRF-Phox1-interacting protein) (SPIN) (Williams-Beuren syndrome chromosomal region 6 protein)	31527.3	48349	41372.4	106173	58563.4	74982.9	50343.9	98774.5	59724.6	-0.0252079	0.153477	-0.134991	1.11958
P78371	CCT2	T-complex protein 1 subunit beta (TCP-1-beta) (CCT-beta)	354896	547991	461827	1.47093e+06	786451	1.11148e+06	877154	1.48759e+06	913765	0.292583	3.08117	0.362935	3.75841
P78406	RAE1	mRNA export factor (Rae1 protein homolog) (mRNA-associated protein mrnp 41)	155471	225435	178405	512833	227385	337529	238985	503760	279295	-0.102552	0.553654	-0.0711882	0.320533
P78417	GSTO1	Glutathione S-transferase omega-1 (GSTO-1) (EC 2.5.1.18) (Glutathione S-transferase omega 1-1) (GSTO 1-1) (Glutathione-dependent dehydroascorbate reductase) (EC 1.8.5.1) (Monomethylarsonic acid reductase) (MMA(V) reductase) (EC 1.20.4.2) (S-(Phenacyl)glutathione reductase) (SPG-R)	146682	258043	186402	636731	324423	423811	348809	666173	421049	0.223828	1.88762	0.384369	3.08146
P78527	PRKDC	DNA-dependent protein kinase catalytic subunit (DNA-PK catalytic subunit) (DNA-PKcs) (EC 2.7.11.1) (DNPK1) (p460)	2.89107e+06	4.69455e+06	3.79666e+06	1.1178e+07	5.50456e+06	7.64241e+06	6.01841e+06	1.07917e+07	6.44467e+06	0.0760469	0.600198	0.127244	1.33589
P82930	MRPS34	28S ribosomal protein S34, mitochondrial (MRP-S34) (S34mt) (Mitochondrial small ribosomal subunit protein mS34)	155535	270302	213417	287257	154335	212650	180938	330560	206869	-0.963457	7.56495	-0.725619	5.95072
P83731	RPL24	60S ribosomal protein L24 (60S ribosomal protein L30) (Large ribosomal subunit protein eL24)	119894	190193	169425	542168	255048	390228	307215	480540	304993	0.280722	2.63507	0.300768	2.91259
P83881	RPL36A	60S ribosomal protein L36a (60S ribosomal protein L44) (Cell growth-inhibiting gene 15 protein) (Cell migration-inducing gene 6 protein) (Large ribosomal subunit protein eL42)	18491.1	21680.2	22146.2	81151.4	52951	74764.3	43796	69220.1	41492.7	0.738528	3.67204	0.394696	1.9575
P84103	SRSF3	Serine/arginine-rich splicing factor 3 (Pre-mRNA-splicing factor SRP20) (Splicing factor, arginine/serine-rich 3)	407670	652577	542249	1.6184e+06	835441	1.19787e+06	790966	1.44225e+06	838705	0.175718	1.83834	0.0296776	0.213085
P85037	FOXK1	Forkhead box protein K1 (Myocyte nuclear factor) (MNF)	60042.4	81230.6	77383.6	409911	206271	272123	206636	336240	198831	0.989362	6.40305	0.851128	5.05477
P99999	CYCS	Cytochrome c	131618	190551	154057	299444	187417	222073	170530	350856	222457	-0.424066	3.06444	-0.285355	1.80648
Q00059	TFAM	Transcription factor A, mitochondrial (mtTFA) (Mitochondrial transcription factor 1) (MtTF1) (Transcription factor 6) (TCF-6) (Transcription factor 6-like 2)	88002	133585	124593	332858	195481	259367	143868	286379	172215	0.188189	1.59823	-0.121403	0.863681
Q00325	SLC25A3	Phosphate carrier protein, mitochondrial (Phosphate transport protein) (PTP) (Solute carrier family 25 member 3)	980458	1.54995e+06	1.2284e+06	2.38863e+06	1.38693e+06	1.75746e+06	1.31427e+06	2.30009e+06	1.38442e+06	-0.440248	4.03099	-0.491934	4.51067
Q00534	CDK6	Cyclin-dependent kinase 6 (EC 2.7.11.22) (Cell division protein kinase 6) (Serine/threonine-protein kinase PLSTIRE)	54565.5	88817.4	74975.8	254085	128294	173043	129450	231706	142228	0.331548	3.53527	0.307642	3.52583
Q00535	CDK5	Cyclin-dependent-like kinase 5 (EC 2.7.11.1) (Cell division protein kinase 5) (Serine/threonine-protein kinase PSSALRE) (Tau protein kinase II catalytic subunit) (TPKII catalytic subunit)	93278.7	214819	159493	536175	227081	364388	278113	497873	276455	0.277792	1.31797	0.313921	1.54175
Q00610	CLTC	Clathrin heavy chain 1 (Clathrin heavy chain on chromosome 17) (CLH-17)	708180	1.15979e+06	974470	1.85156e+06	924662	1.33133e+06	1.13286e+06	2.01719e+06	1.2378e+06	-0.48397	4.91498	-0.274136	3.22403
Q00839	HNRNPU	Heterogeneous nuclear ribonucleoprotein U (hnRNP U) (GRIP120) (Nuclear p120 ribonucleoprotein) (Scaffold-attachment factor A) (SAF-A) (p120) (pp120)	3.16155e+06	5.31221e+06	4.53477e+06	1.02306e+07	5.18581e+06	7.68338e+06	6.05676e+06	1.02642e+07	6.46657e+06	-0.18054	1.82103	-0.0801413	0.818537
Q01081	U2AF1	Splicing factor U2AF 35 kDa subunit (U2 auxiliary factor 35 kDa subunit) (U2 small nuclear RNA auxiliary factor 1) (U2 snRNP auxiliary factor small subunit)	147864	266698	246319	640924	303970	433871	334710	575850	362854	0.053188	0.275676	0.0687477	0.420969
Q01082	SPTBN1	Spectrin beta chain, non-erythrocytic 1 (Beta-II spectrin) (Fodrin beta chain) (Spectrin, non-erythroid beta chain 1)	674820	1.17796e+06	991548	2.73839e+06	1.45542e+06	2.14904e+06	1.74353e+06	3.05482e+06	1.94052e+06	0.160017	1.48705	0.360026	3.82822
Q01196	RUNX1	Runt-related transcription factor 1 (Acute myeloid leukemia 1 protein) (Core-binding factor subunit alpha-2) (CBF-alpha-2) (Oncogene AML-1) (Polyomavirus enhancer-binding protein 2 alpha B subunit) (PEA2-alpha B) (PEBP2-alpha B) (SL3-3 enhancer factor 1 alpha B subunit) (SL3/AKV core-binding factor alpha B subunit)	86760.2	145655	115911	739426	381175	459383	414242	779870	449911	1.16803	7.46458	1.33615	7.76563
Q01518	CAP1	Adenylyl cyclase-associated protein 1 (CAP 1)	46848.2	77516.9	63557.9	163408	105148	152408	96423.5	167791	114205	0.18076	1.11974	0.120958	1.20317
Q01813	PFKP	ATP-dependent 6-phosphofructokinase, platelet type (ATP-PFK) (PFK-P) (EC 2.7.1.11) (6-phosphofructokinase type C) (Phosphofructo-1-kinase isozyme C) (PFK-C) (Phosphohexokinase)	474932	819195	691095	1.91167e+06	912406	1.34777e+06	1.0721e+06	1.93325e+06	1.2363e+06	0.0554505	0.380859	0.20399	2.24118
Q02218	OGDH	2-oxoglutarate dehydrogenase, mitochondrial (EC 1.2.4.2) (2-oxoglutarate dehydrogenase complex component E1) (OGDC-E1) (Alpha-ketoglutarate dehydrogenase)	117025	181072	130547	308725	164316	191067	157514	300546	190255	-0.384287	2.54965	-0.312486	2.12736
Q02241	KIF23	Kinesin-like protein KIF23 (Kinesin-like protein 5) (Mitotic kinesin-like protein 1)	109453	159258	157987	447465	220825	316737	222540	384145	241687	0.181566	1.40284	0.0889589	0.603808
Q02252	ALDH6A1	Methylmalonate-semialdehyde dehydrogenase [acylating], mitochondrial (MMSDH) (Malonate-semialdehyde dehydrogenase [acylating]) (EC 1.2.1.18) (EC 1.2.1.27) (Aldehyde dehydrogenase family 6 member A1)	57413.5	92518.8	80971	157420	78073.7	118326	86502.9	159801	89194	-0.401415	3.9825	-0.373712	3.46036
Q02543	RPL18A	60S ribosomal protein L18a (Large ribosomal subunit protein eL20)	604401	955695	805672	2.86044e+06	1.4445e+06	1.80976e+06	1.4062e+06	2.48137e+06	1.51272e+06	0.34812	3.20707	0.287708	3.26366
Q02790	FKBP4	Peptidyl-prolyl cis-trans isomerase FKBP4 (PPIase FKBP4) (EC 5.2.1.8) (51 kDa FK506-binding protein) (FKBP51) (52 kDa FK506-binding protein) (52 kDa FKBP) (FKBP-52) (59 kDa immunophilin) (p59) (FK506-binding protein 4) (FKBP-4) (FKBP59) (HSP-binding immunophilin) (HBI) (Immunophilin FKBP52) (Rotamase) [Cleaved into: Peptidyl-prolyl cis-trans isomerase FKBP4, N-terminally processed]	59722.5	91623.8	86486.5	226812	135064	167014	149183	249980	148843	0.157548	1.19883	0.303541	2.73406
Q02878	RPL6	60S ribosomal protein L6 (Large ribosomal subunit protein eL6) (Neoplasm-related protein C140) (Tax-responsive enhancer element-binding protein 107) (TaxREB107)	615617	940276	773471	2.20366e+06	1.18647e+06	1.67394e+06	1.30452e+06	2.1647e+06	1.22483e+06	0.109122	0.91561	0.103032	0.705649
Q02880	TOP2B	DNA topoisomerase 2-beta (EC 5.6.2.2) (DNA topoisomerase II, beta isozyme)	269223	416033	372902	942341	499738	720093	480060	833538	495742	0.0198437	0.120354	-0.130913	1.27847
Q02978	SLC25A11	Mitochondrial 2-oxoglutarate/malate carrier protein (OGCP) (Solute carrier family 25 member 11)	342369	539212	449327	560035	372603	429360	344690	654438	405183	-0.950201	5.97401	-0.833512	6.16652
Q03252	LMNB2	Lamin-B2	238290	479486	374794	683302	374917	521013	375170	598527	398574	-0.440557	3.535	-0.525665	3.74078
Q03519	TAP2	Antigen peptide transporter 2 (APT2) (EC 7.4.2.-) (ATP-binding cassette sub-family B member 3) (Peptide supply factor 2) (Peptide transporter PSF2) (PSF-2) (Peptide transporter TAP2) (Peptide transporter involved in antigen processing 2) (Really interesting new gene 11 protein) (RING11)	39556.6	62274.6	50972.5	167612	88570.3	115639	85507.2	122995	87608.5	0.270457	2.78562	0.0782872	0.480354
Q03701	CEBPZ	CCAAT/enhancer-binding protein zeta (CCAAT-box-binding transcription factor) (CBF) (CCAAT-binding factor)	150675	259695	210671	551405	292639	426731	293362	498216	304959	0.0335113	0.223994	-0.0685599	0.640702
Q04637	EIF4G1	Eukaryotic translation initiation factor 4 gamma 1 (eIF-4-gamma 1) (eIF-4G 1) (eIF-4G1) (p220)	86112.5	128751	119074	340491	173898	276123	196988	302279	203347	0.222882	1.81262	0.185564	1.57137
Q04759	PRKCQ	Protein kinase C theta type (EC 2.7.11.13) (nPKC-theta)	27253.6	52940.6	38982.7	118480	61758.1	84414.4	53319.4	104328	66081.8	0.165084	1.30041	0.0226047	0.101614
Q05086	UBE3A	Ubiquitin-protein ligase E3A (EC 2.3.2.26) (E6AP ubiquitin-protein ligase) (HECT-type ubiquitin transferase E3A) (Human papillomavirus E6-associated protein) (Oncogenic protein-associated protein E6-AP) (Renal carcinoma antigen NY-REN-54)	47988.8	95307.5	66158.2	173987	98075.2	115160	91716.2	152004	82938.1	-0.0875411	0.436854	-0.235484	1.35175
Q05D32	CTDSPL2	CTD small phosphatase-like protein 2 (CTDSP-like 2) (EC 3.1.3.-)	47335.8	81075.5	58970.6	91416.5	56038.3	78448.1	50849.7	93163.3	62908.9	-0.711122	5.01977	-0.747808	5.06929
Q06210	GFPT1	Glutamine--fructose-6-phosphate aminotransferase [isomerizing] 1 (EC 2.6.1.16) (D-fructose-6-phosphate amidotransferase 1) (Glutamine:fructose-6-phosphate amidotransferase 1) (GFAT 1) (GFAT1) (Hexosephosphate aminotransferase 1)	39137	64973.9	63235.2	181163	94679	106291	86515.2	180663	100697	0.180437	1.00003	0.216409	1.32893
Q06323	PSME1	Proteasome activator complex subunit 1 (11S regulator complex subunit alpha) (REG-alpha) (Activator of multicatalytic protease subunit 1) (Interferon gamma up-regulated I-5111 protein) (IGUP I-5111) (Proteasome activator 28 subunit alpha) (PA28a) (PA28alpha)	275389	458700	352016	1.22113e+06	648919	900134	547161	1.09223e+06	710716	0.347295	3.55108	0.205095	1.4986
Q06330	RBPJ	Recombining binding protein suppressor of hairless (CBF-1) (J kappa-recombination signal-binding protein) (RBP-J kappa) (RBP-J) (RBP-JK) (Renal carcinoma antigen NY-REN-30)	98461.5	151531	141862	508717	232724	354754	362308	521600	308855	0.449599	3.78956	0.714954	4.14327
Q06830	PRDX1	Peroxiredoxin-1 (EC 1.11.1.24) (Natural killer cell-enhancing factor A) (NKEF-A) (Proliferation-associated gene protein) (PAG) (Thioredoxin peroxidase 2) (Thioredoxin-dependent peroxide reductase 2) (Thioredoxin-dependent peroxiredoxin 1)	270884	413876	348960	1.11007e+06	619152	1.004e+06	673711	1.17725e+06	716882	0.392944	2.94385	0.407101	4.05996
Q07020	RPL18	60S ribosomal protein L18 (Large ribosomal subunit protein eL18)	235179	417271	350082	813164	389429	534671	456713	824115	519589	-0.220219	2.00082	-0.0438095	0.332761
Q07021	C1QBP	Complement component 1 Q subcomponent-binding protein, mitochondrial (ASF/SF2-associated protein p32) (Glycoprotein gC1qBP) (C1qBP) (Hyaluronan-binding protein 1) (Mitochondrial matrix protein p32) (gC1q-R protein) (p33) (SF2AP32)	101140	196239	130654	125581	80403.5	129019	82976.6	162164	92284.6	-1.31832	5.87103	-1.23321	5.97936
Q07666	KHDRBS1	KH domain-containing, RNA-binding, signal transduction-associated protein 1 (GAP-associated tyrosine phosphoprotein p62) (Src-associated in mitosis 68 kDa protein) (Sam68) (p21 Ras GTPase-activating protein-associated p62) (p68)	438863	667878	641365	1.79248e+06	922233	1.35923e+06	808293	1.18098e+06	764406	0.20582	1.80041	-0.227574	1.60125
Q07955	SRSF1	Serine/arginine-rich splicing factor 1 (Alternative-splicing factor 1) (ASF-1) (Splicing factor, arginine/serine-rich 1) (pre-mRNA-splicing factor SF2, P33 subunit)	260322	415846	306415	499721	323973	489780	357795	572805	359480	-0.56816	3.34458	-0.496413	3.80109
Q08211	DHX9	ATP-dependent RNA helicase A (EC 3.6.4.13) (DEAH box protein 9) (DExH-box helicase 9) (Leukophysin) (LKP) (Nuclear DNA helicase II) (NDH II) (RNA helicase A)	2.36631e+06	3.63218e+06	3.34097e+06	7.42791e+06	3.52698e+06	5.40455e+06	4.39775e+06	7.23352e+06	4.70731e+06	-0.219985	1.9347	-0.085942	0.743054
Q08380	LGALS3BP	Galectin-3-binding protein (Basement membrane autoantigen p105) (Lectin galactoside-binding soluble 3-binding protein) (Mac-2-binding protein) (MAC2BP) (Mac-2 BP) (Tumor-associated antigen 90K)	19858.5	26841.7	28140.1	113943	72592.1	74404.8	39907.8	62684.1	41873.8	0.798938	4.20942	0.0599612	0.280097
Q08722	CD47	Leukocyte surface antigen CD47 (Antigenic surface determinant protein OA3) (Integrin-associated protein) (IAP) (Protein MER6) (CD antigen CD47)	124656	227757	165536	1.05478e+06	681833	858060	176535	307881	169475	1.35833	7.39722	-0.556567	3.9519
Q08752	PPID	Peptidyl-prolyl cis-trans isomerase D (PPIase D) (EC 5.2.1.8) (40 kDa peptidyl-prolyl cis-trans isomerase) (Cyclophilin-40) (CYP-40) (Cyclophilin-related protein) (Rotamase D)	27100.3	49022	40301	108058	58526	77785.8	67076.6	109570	65578.7	0.0793292	0.612473	0.176591	1.57175
Q08945	SSRP1	FACT complex subunit SSRP1 (Chromatin-specific transcription elongation factor 80 kDa subunit) (Facilitates chromatin transcription complex 80 kDa subunit) (FACT 80 kDa subunit) (FACTp80) (Facilitates chromatin transcription complex subunit SSRP1) (Recombination signal sequence recognition protein 1) (Structure-specific recognition protein 1) (hSSRP1) (T160)	217552	358970	307743	609603	293358	405098	345650	678096	387283	-0.456643	4.40822	-0.241088	2.25912
Q08J23	NSUN2	RNA cytosine C(5)-methyltransferase NSUN2 (EC 2.1.1.-) (Myc-induced SUN domain-containing protein) (Misu) (NOL1/NOP2/Sun domain family member 2) (Substrate of AIM1/Aurora kinase B) (mRNA cytosine C(5)-methyltransferase) (EC 2.1.1.-) (tRNA cytosine C(5)-methyltransferase) (EC 2.1.1.-) (EC 2.1.1.203) (tRNA methyltransferase 4 homolog) (hTrm4)	129939	226161	181220	604493	302186	445150	297018	540253	345034	0.323584	3.35486	0.252015	2.71663
Q09028	RBBP4	Histone-binding protein RBBP4 (Chromatin assembly factor 1 subunit C) (CAF-1 subunit C) (Chromatin assembly factor I p48 subunit) (CAF-I 48 kDa subunit) (CAF-I p48) (Nucleosome-remodeling factor subunit RBAP48) (Retinoblastoma-binding protein 4) (RBBP-4) (Retinoblastoma-binding protein p48)	8195.41	14335.3	9235.92	21283.6	7731.19	12300.6	12028.6	21417.3	9603.97	-0.68744	3.23556	-0.483777	1.96417
Q09161	NCBP1	Nuclear cap-binding protein subunit 1 (80 kDa nuclear cap-binding protein) (CBP80) (NCBP 80 kDa subunit)	68938.1	114165	83867.6	225315	129328	176176	122847	219158	132084	-0.000821539	0.00377216	-0.0741102	0.520828
Q0VDF9	HSPA14	Heat shock 70 kDa protein 14 (HSP70-like protein 1) (Heat shock protein HSP60)	74630	121169	118014	322366	155304	232586	166038	250949	208641	0.161992	1.19516	0.128541	0.583284
Q10471	GALNT2	Polypeptide N-acetylgalactosaminyltransferase 2 (EC 2.4.1.41) (Polypeptide GalNAc transferase 2) (GalNAc-T2) (pp-GaNTase 2) (Protein-UDP acetylgalactosaminyltransferase 2) (UDP-GalNAc:polypeptide N-acetylgalactosaminyltransferase 2) [Cleaved into: Polypeptide N-acetylgalactosaminyltransferase 2 soluble form]	197434	331074	267255	1.20034e+06	681309	815891	348517	543688	374862	0.764512	6.05724	-0.205623	2.07819
Q10570	CPSF1	Cleavage and polyadenylation specificity factor subunit 1 (Cleavage and polyadenylation specificity factor 160 kDa subunit) (CPSF 160 kDa subunit)	116041	188224	155440	361442	185950	263414	235117	398888	243613	-0.193071	2.08188	0.0366702	0.300816
Q10589	BST2	Bone marrow stromal antigen 2 (BST-2) (HM1.24 antigen) (Tetherin) (CD antigen CD317)	62539.5	101990	83284.5	450788	245834	329458	138674	223799	138881	1.04702	7.98001	0.149567	1.52487
Q10713	PMPCA	Mitochondrial-processing peptidase subunit alpha (Alpha-MPP) (Inactive zinc metalloprotease alpha) (P-55)	90313.2	145996	112263	254683	126569	195761	153247	257690	173221	-0.289959	2.61461	-0.144068	1.33049
Q12769	NUP160	Nuclear pore complex protein Nup160 (160 kDa nucleoporin) (Nucleoporin Nup160)	49487.7	73340.8	58145	130430	71877.8	94747.3	72236.5	130572	81209.7	-0.296094	2.58988	-0.254396	2.17146
Q12788	TBL3	Transducin beta-like protein 3 (WD repeat-containing protein SAZD)	148019	228673	235630	557956	281971	375958	261374	493250	357684	-0.0237	0.106541	-0.0363226	0.132592
Q12830	BPTF	Nucleosome-remodeling factor subunit BPTF (Bromodomain and PHD finger-containing transcription factor) (Fetal Alz-50 clone 1 protein) (Fetal Alzheimer antigen)	108810	193442	159633	881574	442414	631800	561732	1.01516e+06	617534	1.07823	7.85343	1.35702	8.01729
Q12905	ILF2	Interleukin enhancer-binding factor 2 (Nuclear factor of activated T-cells 45 kDa)	139749	240746	193875	339238	203872	268684	199729	370780	226422	-0.483794	4.38025	-0.425166	4.21324
Q12906	ILF3	Interleukin enhancer-binding factor 3 (Double-stranded RNA-binding protein 76) (DRBP76) (M-phase phosphoprotein 4) (MPP4) (Nuclear factor associated with dsRNA) (NFAR) (Nuclear factor of activated T-cells 90 kDa) (NF-AT-90) (Translational control protein 80) (TCP80)	795464	1.36363e+06	1.11863e+06	2.55121e+06	1.34725e+06	1.79343e+06	1.24954e+06	2.29731e+06	1.4259e+06	-0.205636	2.19734	-0.295459	3.23189
Q12907	LMAN2	Vesicular integral-membrane protein VIP36 (Glycoprotein GP36b) (Lectin mannose-binding 2) (Vesicular integral-membrane protein 36) (VIP36)	66537.3	126493	100235	467054	287714	339238	110809	187031	117166	0.931354	6.07302	-0.371757	3.34096
Q12931	TRAP1	Heat shock protein 75 kDa, mitochondrial (HSP 75) (TNFR-associated protein 1) (Tumor necrosis factor type 1 receptor-associated protein) (TRAP-1)	351197	566463	465158	843763	448630	664341	556472	905478	570449	-0.50649	4.87524	-0.33472	3.56778
Q13011	ECH1	Delta(3,5)-Delta(2,4)-dienoyl-CoA isomerase, mitochondrial (EC 5.3.3.-)	403578	654363	605558	1.19091e+06	594417	850339	815673	1.31532e+06	990059	-0.349827	3.41721	0.0303805	0.150802
Q13045	FLII	Protein flightless-1 homolog	47747.9	83871	61640	186542	95224.3	124619	94283.5	188266	117149	0.0676497	0.439557	0.14555	1.00261
Q13085	ACACA	Acetyl-CoA carboxylase 1 (ACC1) (EC 6.4.1.2) (Acetyl-Coenzyme A carboxylase alpha) (ACC-alpha)	180237	309053	246601	653075	355487	411941	457747	824616	496242	-0.0540731	0.300625	0.371946	3.92153
Q13148	TARDBP	TAR DNA-binding protein 43 (TDP-43)	192395	314476	260993	729125	421380	545785	340520	640078	368574	0.148935	1.39786	-0.0978642	0.884179
Q13151	HNRNPA0	Heterogeneous nuclear ribonucleoprotein A0 (hnRNP A0)	227011	366068	285332	584429	318930	496457	354581	585592	376016	-0.332452	2.80464	-0.303448	3.10219
Q13177	PAK2	Serine/threonine-protein kinase PAK 2 (EC 2.7.11.1) (Gamma-PAK) (PAK65) (S6/H4 kinase) (p21-activated kinase 2) (PAK-2) (p58) [Cleaved into: PAK-2p27 (p27); PAK-2p34 (p34) (C-t-PAK2)]	37795.9	55256.7	56124.6	162702	85430	117767	82825.1	156758	103931	0.280658	2.30052	0.294858	2.02673
Q13185	CBX3	Chromobox protein homolog 3 (HECH) (Heterochromatin protein 1 homolog gamma) (HP1 gamma) (Modifier 2 protein)	41271.3	89988.4	50055	92285.8	65047.2	83289.6	53194.6	102687	52223.1	-0.51148	2.16764	-0.674247	2.74382
Q13200	PSMD2	26S proteasome non-ATPase regulatory subunit 2 (26S proteasome regulatory subunit RPN1) (26S proteasome regulatory subunit S2) (26S proteasome subunit p97) (Protein 55.11) (Tumor necrosis factor type 1 receptor-associated protein 2)	153937	274697	200119	430404	224242	322179	231633	448039	282669	-0.361404	3.36397	-0.282322	2.27173
Q13242	SRSF9	Serine/arginine-rich splicing factor 9 (Pre-mRNA-splicing factor SRp30C) (Splicing factor, arginine/serine-rich 9)	183438	309120	234658	507853	302057	448442	251975	427940	264874	-0.197216	1.41718	-0.512841	4.6542
Q13247	SRSF6	Serine/arginine-rich splicing factor 6 (Pre-mRNA-splicing factor SRP55) (Splicing factor, arginine/serine-rich 6)	63343.3	116846	94286	195791	111101	160369	102443	192355	119198	-0.213392	1.82033	-0.296509	2.73444
Q13263	TRIM28	Transcription intermediary factor 1-beta (TIF1-beta) (E3 SUMO-protein ligase TRIM28) (EC 2.3.2.27) (KRAB-associated protein 1) (KAP-1) (KRAB-interacting protein 1) (KRIP-1) (Nuclear corepressor KAP-1) (RING finger protein 96) (RING-type E3 ubiquitin transferase TIF1-beta) (Tripartite motif-containing protein 28)	330567	462581	382845	1.07223e+06	531879	726640	562688	1.08175e+06	680094	-0.0461042	0.236838	0.060485	0.308203
Q13303	KCNAB2	Voltage-gated potassium channel subunit beta-2 (EC 1.1.1.-) (K(+) channel subunit beta-2) (Kv-beta-2) (hKvbeta2)	20020.7	34593.4	21965.7	52431.4	62412.4	39502.5	37948.6	72940.2	34491.1	0.0417293	0.0563822	0.00308203	0.00790027
Q13310	PABPC4	Polyadenylate-binding protein 4 (PABP-4) (Poly(A)-binding protein 4) (Activated-platelet protein 1) (APP-1) (Inducible poly(A)-binding protein) (iPABP)	38683	72983	59472.6	182149	83115	108624	86271.5	177964	98588.3	0.110055	0.616982	0.17493	1.14942
Q13347	EIF3I	Eukaryotic translation initiation factor 3 subunit I (eIF3i) (Eukaryotic translation initiation factor 3 subunit 2) (TGF-beta receptor-interacting protein 1) (TRIP-1) (eIF-3-beta) (eIF3 p36)	65576.8	108921	88443.1	232780	136536	168813	142242	245969	180240	0.0415151	0.259832	0.226297	1.89555
Q13363	CTBP1	C-terminal-binding protein 1 (CtBP1) (EC 1.1.1.-)	45696.3	89857	62544.3	153668	86243.2	109014	88337.2	170123	93837.6	-0.156588	1.039	-0.0611298	0.289811
Q13423	NNT	NAD(P) transhydrogenase, mitochondrial (EC 7.1.1.1) (Nicotinamide nucleotide transhydrogenase) (Pyridine nucleotide transhydrogenase)	671991	1.09274e+06	985220	1.77945e+06	948925	1.26103e+06	1.09981e+06	1.89446e+06	1.19413e+06	-0.468121	4.62785	-0.286159	3.1208
Q13428	TCOF1	Treacle protein (Treacher Collins syndrome protein)	253834	390211	338191	855564	467265	643387	361453	580378	371843	-0.00698298	0.04021	-0.47366	4.44466
Q13435	SF3B2	Splicing factor 3B subunit 2 (Pre-mRNA-splicing factor SF3b 145 kDa subunit) (SF3b145) (Spliceosome-associated protein 145) (SAP 145)	192400	306165	250119	496353	275177	365654	291023	539859	325146	-0.400201	4.11791	-0.282241	2.97303
Q13505	MTX1	Metaxin-1 (Mitochondrial outer membrane import complex protein 1)	45905.5	73003.1	59316.3	129530	70510.6	91988.2	76661.1	115291	95171.3	-0.294108	3.0701	-0.184316	1.06613
Q13523	PRPF4B	Serine/threonine-protein kinase PRP4 homolog (EC 2.7.11.1) (PRP4 kinase) (PRP4 pre-mRNA-processing factor 4 homolog)	48390.3	81893.8	67710.5	174008	85222	142452	100801	145190	124137	0.00502801	0.0224783	0.0396094	0.150167
Q13547	HDAC1	Histone deacetylase 1 (HD1) (EC 3.5.1.98)	230494	353474	268216	801899	425689	587785	429833	738403	435923	0.0790017	0.51162	0.00734517	0.0345389
Q13573	SNW1	SNW domain-containing protein 1 (Nuclear protein SkiP) (Nuclear receptor coactivator NCoA-62) (Ski-interacting protein)	14074.9	21465.3	20759.2	51403.1	30512.9	43225.7	32385	43947.7	32731.5	0.1575	1.09604	0.0841394	0.386566
Q13601	KRR1	KRR1 small subunit processome component homolog (HIV-1 Rev-binding protein 2) (KRR-R motif-containing protein 1) (Rev-interacting protein 1) (Rip-1)	143899	287414	221056	532331	259827	334915	255094	465439	303264	-0.206901	1.41647	-0.220965	1.63077
Q13724	MOGS	Mannosyl-oligosaccharide glucosidase (EC 3.2.1.106) (Processing A-glucosidase I)	125480	184091	186871	465509	238275	321534	205663	342038	252612	0.0282357	0.138088	-0.199683	1.25292
Q13769	THOC5	THO complex subunit 5 homolog (Functional spliceosome-associated protein 79) (fSAP79) (NF2/meningioma region protein pK1.3) (Placental protein 39.2) (PP39.2) (hTREX90)	69355.6	119377	97839.1	190586	111685	129140	102520	186940	117283	-0.399683	3.40645	-0.389371	4.06056
Q13813	SPTAN1	Spectrin alpha chain, non-erythrocytic 1 (Alpha-II spectrin) (Fodrin alpha chain) (Spectrin, non-erythroid alpha subunit)	597751	1.06438e+06	848553	1.84457e+06	1.03882e+06	1.46551e+06	1.11981e+06	1.92309e+06	1.28614e+06	-0.194283	1.82795	-0.0938274	0.861925
Q13838	DDX39B	Spliceosome RNA helicase DDX39B (EC 3.6.4.13) (56 kDa U2AF65-associated protein) (ATP-dependent RNA helicase p47) (DEAD box protein UAP56) (HLA-B-associated transcript 1 protein)	45481.9	72368.5	59606.8	146491	81482	112665	96033	145330	102241	-0.0615727	0.46802	0.0740205	0.53707
Q13895	BYSL	Bystin	48267.3	75172.8	60972.6	132933	71325.5	87260	65783.9	122764	83418.2	-0.352945	3.19454	-0.348221	2.93059
Q14008	CKAP5	Cytoskeleton-associated protein 5 (Colonic and hepatic tumor overexpressed gene protein) (Ch-TOG)	225776	355398	303563	750387	376516	490472	464043	807104	508987	-0.151194	1.35528	0.109179	1.19324
Q14019	COTL1	Coactosin-like protein	210817	312530	286915	1.20125e+06	656926	863955	696404	1.23428e+06	732969	0.736918	6.08251	0.806054	5.89242
Q14103	HNRNPD	Heterogeneous nuclear ribonucleoprotein D0 (hnRNP D0) (AU-rich element RNA-binding protein 1)	1.28373e+06	2.22511e+06	1.75739e+06	2.92227e+06	1.63937e+06	2.40208e+06	1.78088e+06	3.30368e+06	2.07216e+06	-0.588304	5.13344	-0.453469	4.32093
Q14108	SCARB2	Lysosome membrane protein 2 (85 kDa lysosomal membrane sialoglycoprotein) (LGP85) (CD36 antigen-like 2) (Lysosome membrane protein II) (LIMP II) (Scavenger receptor class B member 2) (CD antigen CD36)	7742.66	11239	8552.84	49066	26456.3	37944.5	14049.9	20173.9	9980.81	1.02885	6.46324	-0.238038	0.813724
Q14119	VEZF1	Vascular endothelial zinc finger 1 (Putative transcription factor DB1) (Zinc finger protein 161)	64485	108126	84295.9	790361	446020	526829	436606	795576	482593	1.78063	9.24838	1.83845	9.06969
Q14137	BOP1	Ribosome biogenesis protein BOP1 (Block of proliferation 1 protein)	163097	225452	217638	656455	302643	449021	307371	560979	325753	0.172278	1.1615	0.0569088	0.31138
Q14141	SEPTIN6	Septin-6	22550.7	34590.9	23804.7	100630	50696.5	68742.8	45901	101572	53136.1	0.425831	2.88346	0.36578	1.75871
Q14146	URB2	Unhealthy ribosome biogenesis protein 2 homolog	98407.7	158886	137372	366351	188006	258790	193101	303741	199892	0.0303649	0.210069	-0.0465338	0.362192
Q14151	SAFB2	Scaffold attachment factor B2 (SAF-B2)	32334.8	50956.6	44005.4	155192	92415.7	120999	62323.2	123480	70439.8	0.539743	4.85827	0.0872795	0.646813
Q14152	EIF3A	Eukaryotic translation initiation factor 3 subunit A (eIF3a) (Eukaryotic translation initiation factor 3 subunit 10) (eIF-3-theta) (eIF3 p167) (eIF3 p180) (eIF3 p185)	59080	99688.8	74927.7	199687	97978.2	149572	128647	243730	153382	-0.0774924	0.525561	0.266872	2.39027
Q14157	UBAP2L	Ubiquitin-associated protein 2-like (Protein NICE-4)	54639.7	89444.5	70536	620319	385757	436388	311800	471541	283983	1.76034	8.69957	1.4307	7.11468
Q14166	TTLL12	Tubulin--tyrosine ligase-like protein 12 (Inactive tubulin--tyrosine ligase-like protein 12)	8061.24	13071	10206.2	22275.5	13716.7	21336.9	13493.1	24065.1	16526.1	-0.120642	0.618371	-0.131246	0.970821
Q14191	WRN	Werner syndrome ATP-dependent helicase (EC 3.6.4.12) (DNA helicase, RecQ-like type 3) (RecQ3) (Exonuclease WRN) (EC 3.1.-.-) (RecQ protein-like 2)	18566.3	25755.5	17803.2	74821.1	37597.8	44449.8	37523.8	62824.8	41286.7	0.304931	1.4261	0.291539	1.40646
Q14204	DYNC1H1	Cytoplasmic dynein 1 heavy chain 1 (Cytoplasmic dynein heavy chain 1) (Dynein heavy chain, cytosolic)	435652	772961	607888	1.46917e+06	768219	1.04861e+06	817730	1.43493e+06	929218	-0.143434	1.37454	-0.0757748	0.681686
Q14258	TRIM25	E3 ubiquitin/ISG15 ligase TRIM25 (EC 6.3.2.n3) (Estrogen-responsive finger protein) (RING finger protein 147) (RING-type E3 ubiquitin transferase) (EC 2.3.2.27) (RING-type E3 ubiquitin transferase TRIM25) (Tripartite motif-containing protein 25) (Ubiquitin/ISG15-conjugating enzyme TRIM25) (Zinc finger protein 147)	55361.9	88602.5	76039.3	248366	114612	156704	108707	212492	125091	0.206095	1.7582	0.118724	1.03022
Q14318	FKBP8	Peptidyl-prolyl cis-trans isomerase FKBP8 (PPIase FKBP8) (EC 5.2.1.8) (38 kDa FK506-binding protein) (38 kDa FKBP) (FKBP-38) (hFKBP38) (FK506-binding protein 8) (FKBP-8) (FKBPR38) (Rotamase)	234246	378508	303623	888662	414086	603354	470627	896412	520004	0.0273871	0.156498	0.128713	1.15848
Q14498	RBM39	RNA-binding protein 39 (CAPER alpha) (CAPERalpha) (Hepatocellular carcinoma protein 1) (RNA-binding motif protein 39) (RNA-binding region-containing protein 2) (Splicing factor HCC1)	272792	483405	384894	833238	401453	557698	480590	848970	483678	-0.361276	3.49987	-0.227143	2.17794
Q14566	MCM6	DNA replication licensing factor MCM6 (EC 3.6.4.12) (p105MCM)	395122	665204	547962	1.44451e+06	686806	1.0049e+06	812535	1.33279e+06	864731	-0.056854	0.402979	0.019792	0.149038
Q14571	ITPR2	Inositol 1,4,5-trisphosphate receptor type 2 (IP3 receptor isoform 2) (IP3R 2) (InsP3R2) (Type 2 inositol 1,4,5-trisphosphate receptor) (Type 2 InsP3 receptor)	20959.1	37644.7	31592.6	86047.4	41909.2	54847.3	40633.5	71696.8	47006.5	0.00881161	0.0428577	-0.0608893	0.471426
Q14669	TRIP12	E3 ubiquitin-protein ligase TRIP12 (EC 2.3.2.26) (E3 ubiquitin-protein ligase for Arf) (ULF) (HECT-type E3 ubiquitin transferase TRIP12) (Thyroid receptor-interacting protein 12) (TR-interacting protein 12) (TRIP-12)	37637.9	62648.8	54469.1	150885	74315.9	110688	75345.2	129531	84894	0.103598	0.879239	0.0163305	0.117395
Q14676	MDC1	Mediator of DNA damage checkpoint protein 1 (Nuclear factor with BRCT domains 1)	6352.03	12461.1	7265.92	22197.1	11957.3	15207.7	11802.7	19383.9	13408.6	-0.0502156	0.173149	-0.0529533	0.172587
Q14683	SMC1A	Structural maintenance of chromosomes protein 1A (SMC protein 1A) (SMC-1-alpha) (SMC-1A) (Sb1.8)	169752	305352	242885	509441	262949	369447	272664	492063	314013	-0.328964	3.40434	-0.299294	3.07081
Q14684	RRP1B	Ribosomal RNA processing protein 1 homolog B (RRP1-like protein B)	73886.9	115098	104536	326426	181796	223783	164490	264820	162382	0.313049	2.93687	0.117218	1.01017
Q14690	PDCD11	Protein RRP5 homolog (NF-kappa-B-binding protein) (NFBP) (Programmed cell death protein 11)	378394	601147	510144	1.09216e+06	540272	693845	619202	1.10373e+06	648319	-0.380958	3.55949	-0.233304	2.55699
Q14692	BMS1	Ribosome biogenesis protein BMS1 homolog (Ribosome assembly protein BMS1 homolog)	80615.7	141446	123449	285383	151035	196082	143112	251914	156578	-0.125277	1.0469	-0.212281	2.18327
Q14697	GANAB	Neutral alpha-glucosidase AB (EC 3.2.1.207) (Alpha-glucosidase 2) (Glucosidase II subunit alpha)	748531	1.24764e+06	998692	2.58174e+06	1.45426e+06	1.83993e+06	1.03765e+06	1.89274e+06	1.13886e+06	-0.0243169	0.148593	-0.459111	4.55015
Q14739	LBR	Delta(14)-sterol reductase LBR (Delta-14-SR) (EC 1.3.1.70) (3-beta-hydroxysterol Delta (14)-reductase) (C-14 sterol reductase) (C14SR) (Integral nuclear envelope inner membrane protein) (LMN2R) (Lamin-B receptor) (Sterol C14-reductase)	1.01529e+06	1.67937e+06	1.36132e+06	2.54937e+06	1.28321e+06	1.74167e+06	1.35612e+06	2.36574e+06	1.35659e+06	-0.555411	5.34833	-0.577853	4.99154
Q14839	CHD4	Chromodomain-helicase-DNA-binding protein 4 (CHD-4) (EC 3.6.4.12) (ATP-dependent helicase CHD4) (Mi-2 autoantigen 218 kDa protein) (Mi2-beta)	30763.5	46335.1	45751.8	83122.3	47664.3	62282.7	34625.6	70900.8	45778.4	-0.347319	2.95021	-0.618448	3.77944
Q14974	KPNB1	Importin subunit beta-1 (Importin-90) (Karyopherin subunit beta-1) (Nuclear factor p97) (Pore targeting complex 97 kDa subunit) (PTAC97)	1.02372e+06	1.61821e+06	1.40237e+06	2.53832e+06	1.40683e+06	2.0504e+06	1.60714e+06	2.85328e+06	1.79883e+06	-0.435211	4.20531	-0.270804	3.10799
Q14978	NOLC1	Nucleolar and coiled-body phosphoprotein 1 (140 kDa nucleolar phosphoprotein) (Nopp140) (Hepatitis C virus NS5A-transactivated protein 13) (HCV NS5A-transactivated protein 13) (Nucleolar 130 kDa protein) (Nucleolar phosphoprotein p130)	225681	387133	312485	575062	312516	472299	357788	611659	370647	-0.441778	4.1209	-0.356508	3.82329
Q14980	NUMA1	Nuclear mitotic apparatus protein 1 (Nuclear matrix protein-22) (NMP-22) (Nuclear mitotic apparatus protein) (NuMA protein) (SP-H antigen)	943522	1.5451e+06	1.32324e+06	3.72364e+06	1.86028e+06	2.63959e+06	1.6614e+06	2.67008e+06	1.73713e+06	0.0942887	0.839111	-0.214103	2.40359
Q15005	SPCS2	Signal peptidase complex subunit 2 (EC 3.4.-.-) (Microsomal signal peptidase 25 kDa subunit) (SPase 25 kDa subunit)	175480	275028	222157	623674	363229	444448	314059	561407	344320	0.0898147	0.629739	-0.0463761	0.362445
Q15008	PSMD6	26S proteasome non-ATPase regulatory subunit 6 (26S proteasome regulatory subunit RPN7) (26S proteasome regulatory subunit S10) (Breast cancer-associated protein SGA-113M) (Phosphonoformate immuno-associated protein 4) (Proteasome regulatory particle subunit p44S10) (p42A)	49656.7	92253.3	72831.2	188806	91786	131021	111268	167157	110145	-0.0650286	0.431995	-0.00740494	0.0354172
Q15019	SEPTIN2	Septin-2 (Neural precursor cell expressed developmentally down-regulated protein 5) (NEDD-5)	46103.9	87175	68140.1	147829	86468.8	102345	98117.5	156518	97268.8	-0.235225	1.8156	-0.0643525	0.41551
Q15021	NCAPD2	Condensin complex subunit 1 (Chromosome condensation-related SMC-associated protein 1) (Chromosome-associated protein D2) (hCAP-D2) (Non-SMC condensin I complex subunit D2) (XCAP-D2 homolog)	173667	242676	254243	884351	415931	511647	401967	694546	432000	0.390924	2.38639	0.284041	1.9978
Q15022	SUZ12	Polycomb protein SUZ12 (Chromatin precipitated E2F target 9 protein) (ChET 9 protein) (Joined to JAZF1 protein) (Suppressor of zeste 12 protein homolog)	31908.2	48473	37725.5	100757	50403.9	73656.3	57079.5	95510.8	57995	-0.0937596	0.643807	-0.0680077	0.419389
Q15027	ACAP1	Arf-GAP with coiled-coil, ANK repeat and PH domain-containing protein 1 (Centaurin-beta-1) (Cnt-b1)	20149.4	35187.5	27076.2	81446.7	37870.4	49357.5	42034.5	70146	43036.8	0.00852922	0.0377227	0.0362002	0.255546
Q15029	EFTUD2	116 kDa U5 small nuclear ribonucleoprotein component (Elongation factor Tu GTP-binding domain-containing protein 2) (SNU114 homolog) (hSNU114) (U5 snRNP-specific protein, 116 kDa) (U5-116 kDa)	507067	837833	697807	1.09791e+06	585387	852244	644619	1.21057e+06	740954	-0.692033	6.23063	-0.563779	5.13353
Q15046	KARS1	Lysine--tRNA ligase (EC 2.7.7.-) (EC 6.1.1.6) (Lysyl-tRNA synthetase) (LysRS)	213320	344838	273259	638188	326140	499565	377841	647592	406772	-0.196948	1.80698	-0.110748	1.12982
Q15052	ARHGEF6	Rho guanine nucleotide exchange factor 6 (Alpha-Pix) (COOL-2) (PAK-interacting exchange factor alpha) (Rac/Cdc42 guanine nucleotide exchange factor 6)	104605	177716	143931	464564	249247	366114	251826	412748	264371	0.341355	3.51971	0.239951	2.75083
Q15056	EIF4H	Eukaryotic translation initiation factor 4H (eIF-4H) (Williams-Beuren syndrome chromosomal region 1 protein)	73334.8	119578	111976	305058	180648	308074	236945	396585	279127	0.38335	2.19062	0.699631	5.10252
Q15061	WDR43	WD repeat-containing protein 43 (U3 small nucleolar RNA-associated protein 5 homolog)	87892.2	137702	110674	332097	187395	233657	142766	277536	163975	0.159544	1.37242	-0.12079	0.97526
Q15067	ACOX1	Peroxisomal acyl-coenzyme A oxidase 1 (AOX) (EC 1.3.3.6) (Palmitoyl-CoA oxidase) (Straight-chain acyl-CoA oxidase) (SCOX) [Cleaved into: Peroxisomal acyl-CoA oxidase 1, A chain; Peroxisomal acyl-CoA oxidase 1, B chain; Peroxisomal acyl-CoA oxidase 1, C chain]	323269	627934	548122	1.21645e+06	675655	898117	609654	1.08122e+06	685570	-0.0772742	0.426367	-0.205758	1.44906
Q15084	PDIA6	Protein disulfide-isomerase A6 (EC 5.3.4.1) (Endoplasmic reticulum protein 5) (ER protein 5) (ERp5) (Protein disulfide isomerase P5) (Thioredoxin domain-containing protein 7)	94824.8	163461	135168	237627	134550	165094	151432	242972	158546	-0.542896	4.90517	-0.387721	3.97523
Q15102	PAFAH1B3	Platelet-activating factor acetylhydrolase IB subunit alpha1 (EC 3.1.1.47) (PAF acetylhydrolase 29 kDa subunit) (PAF-AH 29 kDa subunit) (PAF-AH subunit gamma) (PAFAH subunit gamma)	190570	284784	230552	815828	360804	488395	395652	773565	482012	0.186824	1.19792	0.306349	2.44356
Q15118	PDK1	[Pyruvate dehydrogenase (acetyl-transferring)] kinase isozyme 1, mitochondrial (EC 2.7.11.2) (Pyruvate dehydrogenase kinase isoform 1) (PDH kinase 1)	22144.9	36337.7	24609.5	46173.6	27182.9	40007.9	30089.1	53530.9	34479	-0.539792	3.48823	-0.384273	2.59668
Q15154	PCM1	Pericentriolar material 1 protein (PCM-1) (hPCM-1)	60368.1	88223.7	84622.4	247351	123301	176197	118695	204668	134336	0.204651	1.75815	0.0706227	0.487434
Q15181	PPA1	Inorganic pyrophosphatase (EC 3.6.1.1) (Pyrophosphate phospho-hydrolase) (PPase)	70022.3	118439	91102	333935	191639	241331	145111	317145	163370	0.463871	4.28491	0.224787	1.35908
Q15185	PTGES3	Prostaglandin E synthase 3 (EC 5.3.99.3) (Cytosolic prostaglandin E2 synthase) (cPGES) (Hsp90 co-chaperone) (Progesterone receptor complex p23) (Telomerase-binding protein p23)	263388	344252	317855	1.23003e+06	587510	778949	653518	1.10471e+06	1.02675e+06	0.441991	3.06853	0.685596	2.68243
Q15233	NONO	Non-POU domain-containing octamer-binding protein (NonO protein) (54 kDa nuclear RNA- and DNA-binding protein) (55 kDa nuclear protein) (DNA-binding p52/p100 complex, 52 kDa subunit) (NMT55) (p54(nrb)) (p54nrb)	1.22376e+06	2.02654e+06	1.67089e+06	4.09381e+06	2.10185e+06	3.07273e+06	2.17206e+06	3.63431e+06	2.22491e+06	-0.0960338	0.858594	-0.185457	2.11782
Q15269	PWP2	Periodic tryptophan protein 2 homolog	217373	355476	305862	636095	294429	501560	343897	635038	396832	-0.323667	2.56673	-0.255486	2.81857
Q15366	PCBP2	Poly(rC)-binding protein 2 (Alpha-CP2) (Heterogeneous nuclear ribonucleoprotein E2) (hnRNP E2)	60147.6	104125	94072.1	260144	133115	184943	140872	244514	133866	0.16018	1.40983	0.109285	0.700098
Q15392	DHCR24	Delta(24)-sterol reductase (EC 1.3.1.72) (24-dehydrocholesterol reductase) (3-beta-hydroxysterol Delta-24-reductase) (Diminuto/dwarf1 homolog) (Seladin-1)	74906.8	122710	80435.3	190395	107454	148983	122520	200881	122420	-0.306082	1.94821	-0.204541	1.1163
Q15393	SF3B3	Splicing factor 3B subunit 3 (Pre-mRNA-splicing factor SF3b 130 kDa subunit) (SF3b130) (STAF130) (Spliceosome-associated protein 130) (SAP 130)	572263	983458	780564	2.05485e+06	983099	1.42424e+06	1.23386e+06	2.26655e+06	1.4027e+06	-0.0834722	0.644498	0.172459	1.8604
Q15459	SF3A1	Splicing factor 3A subunit 1 (SF3a120) (Spliceosome-associated protein 114) (SAP 114)	461679	662828	614901	2.80485e+06	1.48957e+06	1.94453e+06	1.66499e+06	2.74221e+06	1.66024e+06	0.823454	6.26754	0.896915	5.8779
Q15637	SF1	Splicing factor 1 (Mammalian branch point-binding protein) (BBP) (mBBP) (Transcription factor ZFM1) (Zinc finger gene in MEN1 locus) (Zinc finger protein 162)	92586	155490	130872	924743	485602	658389	473906	798988	462957	1.44405	9.36933	1.29977	7.64071
Q15645	TRIP13	Pachytene checkpoint protein 2 homolog (Human papillomavirus type 16 E1 protein-binding protein) (16E1-BP) (HPV16 E1 protein-binding protein) (Thyroid hormone receptor interactor 13) (Thyroid receptor-interacting protein 13) (TR-interacting protein 13) (TRIP-13)	90813.2	127428	106831	318027	173556	213045	157940	277260	162194	0.0959865	0.56508	-0.0393812	0.204899
Q15691	MAPRE1	Microtubule-associated protein RP/EB family member 1 (APC-binding protein EB1) (End-binding protein 1) (EB1)	60777.1	102119	88985.2	227347	109064	196989	158388	243415	175985	0.0609744	0.273709	0.313924	2.80309
Q15717	ELAVL1	ELAV-like protein 1 (Hu-antigen R) (HuR)	257758	535506	397765	1.16986e+06	648452	924175	606081	1.06295e+06	628975	0.237607	1.65808	0.0810585	0.4266
Q15738	NSDHL	Sterol-4-alpha-carboxylate 3-dehydrogenase, decarboxylating (EC 1.1.1.170) (Protein H105e3)	82707.7	131974	130399	277903	155596	208700	170129	293054	170432	-0.0990817	0.653028	-0.0209285	0.100845
Q15750	TAB1	TGF-beta-activated kinase 1 and MAP3K7-binding protein 1 (Mitogen-activated protein kinase kinase kinase 7-interacting protein 1) (TGF-beta-activated kinase 1-binding protein 1) (TAK1-binding protein 1)	9303.1	13795.9	11575.9	32672.2	18367.6	23508.3	18456.4	41371.1	22239.1	0.0951588	0.69613	0.22294	1.21757
Q15758	SLC1A5	Neutral amino acid transporter B(0) (ATB(0)) (Baboon M7 virus receptor) (RD114/simian type D retrovirus receptor) (Sodium-dependent neutral amino acid transporter type 2) (Solute carrier family 1 member 5)	61724.6	94040.9	86323.1	299621	174082	233415	97625.5	163216	100552	0.546975	4.82522	-0.321177	3.18085
Q15904	ATP6AP1	V-type proton ATPase subunit S1 (V-ATPase subunit S1) (Protein XAP-3) (V-ATPase Ac45 subunit) (V-ATPase S1 accessory protein) (Vacuolar proton pump subunit S1)	28664.9	61515.7	54590.6	499509	277850	336670	105557	139588	88383.2	1.98709	7.91096	0.372481	1.49112
Q16181	SEPTIN7	Septin-7 (CDC10 protein homolog)	56331.5	103045	78893.2	231889	99781.5	175908	131744	232582	152611	0.0633505	0.282417	0.237587	2.3146
Q16186	ADRM1	Proteasomal ubiquitin receptor ADRM1 (110 kDa cell membrane glycoprotein) (Gp110) (Adhesion-regulating molecule 1) (ARM-1) (Proteasome regulatory particle non-ATPase 13) (hRpn13) (Rpn13 homolog)	6913.65	5989.17	5577.82	27773.9	13236.1	22443.7	17501.8	25942.7	17453.4	0.732342	2.32189	0.637942	1.82345
Q16401	PSMD5	26S proteasome non-ATPase regulatory subunit 5 (26S protease subunit S5 basic) (26S proteasome subunit S5B)	16843.8	32626.6	22685.9	49580.1	22890	39334.5	27873.5	47989.6	32869.8	-0.373854	2.43353	-0.27406	2.01191
Q16512	PKN1	Serine/threonine-protein kinase N1 (EC 2.7.11.13) (Protease-activated kinase 1) (PAK-1) (Protein kinase C-like 1) (Protein kinase C-like PKN) (Protein kinase PKN-alpha) (Protein-kinase C-related kinase 1) (Serine-threonine protein kinase N)	26858.1	40888.2	41555.3	139487	72571.4	103393	76128.3	121694	83044.1	0.519225	4.17609	0.389582	2.81827
Q16531	DDB1	DNA damage-binding protein 1 (DDB p127 subunit) (DNA damage-binding protein a) (DDBa) (Damage-specific DNA-binding protein 1) (HBV X-associated protein 1) (XAP-1) (UV-damaged DNA-binding factor) (UV-damaged DNA-binding protein 1) (UV-DDB 1) (XPE-binding factor) (XPE-BF) (Xeroderma pigmentosum group E-complementing protein) (XPCe)	626120	1.01434e+06	863161	1.69425e+06	841762	1.31688e+06	1.20533e+06	2.02522e+06	1.28664e+06	-0.395097	3.78375	-0.0407159	0.358917
Q16543	CDC37	Hsp90 co-chaperone Cdc37 (Hsp90 chaperone protein kinase-targeting subunit) (p50Cdc37) [Cleaved into: Hsp90 co-chaperone Cdc37, N-terminally processed]	30728.8	66416.5	49051.4	159036	87871.5	130248	75042.3	146368	98991.7	0.407552	2.68602	0.266871	1.38965
Q16555	DPYSL2	Dihydropyrimidinase-related protein 2 (DRP-2) (Collapsin response mediator protein 2) (CRMP-2) (N2A3) (Unc-33-like phosphoprotein 2) (ULIP-2)	128646	231392	192737	648636	372096	500448	346924	658219	376977	0.478048	4.41758	0.422261	3.68145
Q16566	CAMK4	Calcium/calmodulin-dependent protein kinase type IV (CaMK IV) (EC 2.7.11.17) (CaM kinase-GR)	26194.7	36847.5	38954.3	152123	70118.4	114570	90203.3	112752	76302.3	0.686904	4.35493	0.575625	2.62245
Q16629	SRSF7	Serine/arginine-rich splicing factor 7 (Splicing factor 9G8) (Splicing factor, arginine/serine-rich 7)	88349.3	148635	142723	301892	162737	225607	167721	294495	186721	-0.132559	0.982879	-0.113865	0.83435
Q16630	CPSF6	Cleavage and polyadenylation specificity factor subunit 6 (Cleavage and polyadenylation specificity factor 68 kDa subunit) (CPSF 68 kDa subunit) (Cleavage factor Im complex 68 kDa subunit) (CFIm68) (Pre-mRNA cleavage factor Im 68 kDa subunit) (Protein HPBRII-4/7)	100407	154754	150195	385373	162738	267883	244672	308724	247850	-0.0380123	0.158613	0.121157	0.484159
Q16643	DBN1	Drebrin (Developmentally-regulated brain protein)	34207.3	63046.6	45108.3	146409	84542.5	104081	71737.6	126856	79674	0.255119	2.03379	0.0857824	0.610379
Q16666	IFI16	Gamma-interferon-inducible protein 16 (Ifi-16) (Interferon-inducible myeloid differentiation transcriptional activator)	713412	1.15425e+06	907188	2.68756e+06	1.41584e+06	1.80175e+06	1.2796e+06	2.33026e+06	1.2952e+06	0.0787836	0.575251	-0.0901247	0.666232
Q16698	DECR1	2,4-dienoyl-CoA reductase [(3E)-enoyl-CoA-producing], mitochondrial (EC 1.3.1.124) (2,4-dienoyl-CoA reductase [NADPH]) (4-enoyl-CoA reductase [NADPH]) (Short chain dehydrogenase/reductase family 18C member 1)	32171	69930.2	45260.4	98061.7	46071.1	63132.6	55226.1	113670	69356.2	-0.491923	2.96903	-0.181422	0.797106
Q16836	HADH	Hydroxyacyl-coenzyme A dehydrogenase, mitochondrial (HCDH) (EC 1.1.1.35) (Medium and short-chain L-3-hydroxyacyl-coenzyme A dehydrogenase) (Short-chain 3-hydroxyacyl-CoA dehydrogenase)	408482	722956	618906	918499	511737	732117	589577	1.02441e+06	658329	-0.682976	5.72722	-0.506394	4.67816
Q16881	TXNRD1	Thioredoxin reductase 1, cytoplasmic (TR) (EC 1.8.1.9) (Gene associated with retinoic and interferon-induced mortality 12 protein) (GRIM-12) (Gene associated with retinoic and IFN-induced mortality 12 protein) (KM-102-derived reductase-like factor) (Thioredoxin reductase TR1)	99784.6	165302	152097	582625	265277	416460	294732	538156	344471	0.573161	4.5514	0.601442	4.91074
Q16891	IMMT	MICOS complex subunit MIC60 (Cell proliferation-inducing gene 4/52 protein) (Mitochondrial inner membrane protein) (Mitofilin) (p87/89)	520385	849744	724629	1.81214e+06	1.01538e+06	1.4003e+06	915839	1.43729e+06	1.03117e+06	0.015201	0.0931565	-0.185922	1.755
Q1KMD3	HNRNPUL2	Heterogeneous nuclear ribonucleoprotein U-like protein 2 (Scaffold-attachment factor A2) (SAF-A2)	547106	792360	848270	1.96141e+06	1.00594e+06	1.22588e+06	1.00187e+06	1.59581e+06	1.02994e+06	-0.0814146	0.372078	-0.159459	0.929398
Q29RF7	PDS5A	Sister chromatid cohesion protein PDS5 homolog A (Cell proliferation-inducing gene 54 protein) (Sister chromatid cohesion protein 112) (SCC-112)	283285	469299	383278	1.09756e+06	564787	761068	600529	1.04261e+06	623714	0.0830108	0.716633	0.0991994	1.01789
Q2TAY7	SMU1	WD40 repeat-containing protein SMU1 (Smu-1 suppressor of mec-8 and unc-52 protein homolog) [Cleaved into: WD40 repeat-containing protein SMU1, N-terminally processed]	141703	242611	230205	534637	259379	366664	293571	480452	341507	-0.0927082	0.59096	-0.0116369	0.0528664
Q3SXM5	HSDL1	Inactive hydroxysteroid dehydrogenase-like protein 1 (Short chain dehydrogenase/reductase family 12C member 3)	73682.5	104092	85223.4	237493	142159	169890	94457.9	193608	134137	0.0572121	0.275518	-0.24416	1.25639
Q3ZCQ8	TIMM50	Mitochondrial import inner membrane translocase subunit TIM50	52611.8	90595.5	83073.7	139242	82358.9	120145	86190.4	119207	80193.6	-0.387612	3.03488	-0.527769	3.34998
Q4G176	ACSF3	Malonate--CoA ligase ACSF3, mitochondrial (EC 6.2.1.n3) (Acyl-CoA synthetase family member 3)	107080	148590	151418	420324	207599	305430	281724	350288	249587	0.168598	1.14062	0.229946	0.977445
Q4KMQ2	ANO6	Anoctamin-6 (Small-conductance calcium-activated nonselective cation channel) (SCAN channel) (Transmembrane protein 16F)	89882.5	139819	119714	342097	181579	248162	134342	229533	145879	0.13175	1.28295	-0.353458	3.86042
Q52LJ0	FAM98B	Protein FAM98B	5098.52	4111.05	4112.61	8651.51	5625.55	6329.02	5841.11	7749.41	5878.19	-0.374829	0.935393	-0.296647	0.697894
Q53EL6	PDCD4	Programmed cell death protein 4 (Neoplastic transformation inhibitor protein) (Nuclear antigen H731-like) (Protein 197/15a)	9838.65	18055.4	12646.5	37117.2	18035.3	28627.9	24316.9	38775.4	27828.7	0.0436168	0.212124	0.224335	1.64914
Q53GQ0	HSD17B12	Very-long-chain 3-oxoacyl-CoA reductase (EC 1.1.1.330) (17-beta-hydroxysteroid dehydrogenase 12) (17-beta-HSD 12) (3-ketoacyl-CoA reductase) (KAR) (Estradiol 17-beta-dehydrogenase 12) (EC 1.1.1.62) (Short chain dehydrogenase/reductase family 12C member 1)	61193.3	97784.4	116570	234027	121550	173749	153289	196774	143600	-0.0456228	0.147627	-0.00199106	0.00440333
Q53GS9	USP39	U4/U6.U5 tri-snRNP-associated protein 2 (Inactive ubiquitin-specific peptidase 39) (SAD1 homolog) (U4/U6.U5 tri-snRNP-associated 65 kDa protein) (65K)	41295.6	65283.4	58411.1	114944	52185.3	76822.8	75386.5	128551	76573.8	-0.470897	4.10429	-0.136127	1.34055
Q56VL3	OCIAD2	OCIA domain-containing protein 2 (Ovarian carcinoma immunoreactive antigen-like protein)	96255.4	174145	141421	445790	247332	318966	242857	361343	225814	0.309735	3.05439	0.14096	0.985723
Q5C9Z4	NOM1	Nucleolar MIF4G domain-containing protein 1 (SGD1 homolog)	19416.7	31086.4	35088.8	96939.7	49531.3	75429.1	61540.9	70498.3	52965.4	0.378059	2.20587	0.266364	0.852858
Q5H9R7	PPP6R3	Serine/threonine-protein phosphatase 6 regulatory subunit 3 (SAPS domain family member 3) (Sporulation-induced transcript 4-associated protein SAPL)	24012.1	33025.5	25250.7	82710	40971.3	48422.9	42362.8	81221.8	51216.1	0.0243072	0.0800778	0.1657	0.849181
Q5JRX3	PITRM1	Presequence protease, mitochondrial (hPreP) (EC 3.4.24.-) (Pitrilysin metalloproteinase 1) (Metalloprotease 1) (hMP1)	145061	223304	213915	422577	242764	347385	237707	428811	276998	-0.199726	1.59567	-0.204599	1.82272
Q5JTH9	RRP12	RRP12-like protein	334199	582557	480237	1.16577e+06	574816	749334	612110	1.09179e+06	657077	-0.178901	1.58685	-0.136107	1.44916
Q5JTV8	TOR1AIP1	Torsin-1A-interacting protein 1 (Lamin-associated protein 1B) (LAP1B)	147335	244929	249094	548424	309034	392753	256034	379621	255272	-0.0244195	0.104686	-0.391909	2.48159
Q5JTZ9	AARS2	Alanine--tRNA ligase, mitochondrial (EC 6.1.1.7) (Alanyl-tRNA synthetase) (AlaRS)	60500.2	90131	80668	220814	104579	140346	109683	188870	125652	-0.0268473	0.139338	-0.0251683	0.163518
Q5RKV6	EXOSC6	Exosome complex component MTR3 (Exosome component 6) (mRNA transport regulator 3 homolog) (hMtr3) (p11)	49434	75738.2	61963.1	212043	93605.1	157375	96670.9	171212	100683	0.263096	1.90479	0.0680345	0.525201
Q5SRE5	NUP188	Nucleoporin NUP188 (hNup188)	68524.1	104561	88342.4	221302	128217	146378	104126	201052	134431	-0.0825599	0.485502	-0.16535	1.23599
Q5SSJ5	HP1BP3	Heterochromatin protein 1-binding protein 3 (Protein HP1-BP74)	1.05042e+06	1.73405e+06	1.41461e+06	2.81766e+06	1.46363e+06	1.96456e+06	1.64187e+06	2.92735e+06	1.69651e+06	-0.436345	4.55443	-0.326168	3.39876
Q5T4S7	UBR4	E3 ubiquitin-protein ligase UBR4 (EC 2.3.2.27) (600 kDa retinoblastoma protein-associated factor) (N-recognin-4) (RING-type E3 ubiquitin transferase UBR4) (Retinoblastoma-associated factor of 600 kDa) (RBAF600) (p600) (Zinc finger UBR1-type protein 1)	136473	212867	183016	582949	291888	410799	322368	554162	349979	0.251631	2.66288	0.306699	3.48197
Q5T6F2	UBAP2	Ubiquitin-associated protein 2 (UBAP-2)	35040.6	56448.9	30859.9	476115	214785	361548	249998	362964	246269	2.09356	6.81655	1.95852	5.63153
Q5T8P6	RBM26	RNA-binding protein 26 (CTCL tumor antigen se70-2) (RNA-binding motif protein 26)	151152	262469	209854	1.171e+06	628424	817445	682282	1.1331e+06	699301	1.07107	7.90162	1.13296	7.4559
Q5TBB1	RNASEH2B	Ribonuclease H2 subunit B (RNase H2 subunit B) (Aicardi-Goutieres syndrome 2 protein) (AGS2) (Deleted in lymphocytic leukemia 8) (Ribonuclease HI subunit B)	36581.3	64614.1	60779.5	184355	94755.3	116373	100619	155087	93965.4	0.286998	2.09171	0.236977	1.56882
Q5UIP0	RIF1	Telomere-associated protein RIF1 (Rap1-interacting factor 1 homolog)	140404	240210	179654	429148	247311	304395	215257	371347	241770	-0.182378	1.50166	-0.322488	3.18004
Q5VT52	RPRD2	Regulation of nuclear pre-mRNA domain-containing protein 2	55126.2	99616.3	73607.9	391052	205255	251992	224440	403208	236699	0.894394	6.30059	1.02258	6.59788
Q5VTL8	PRPF38B	Pre-mRNA-splicing factor 38B (Sarcoma antigen NY-SAR-27)	43853.9	82531.7	72230.4	162543	90906.7	106521	78585	147797	89496.6	-0.123946	0.72328	-0.216376	1.62872
Q5VZL5	ZMYM4	Zinc finger MYM-type protein 4 (Zinc finger protein 262)	32882.2	59422	54751.7	197642	86477.8	141678	118728	199389	118688	0.512902	3.49689	0.6915	4.65814
Q63HN8	RNF213	E3 ubiquitin-protein ligase RNF213 (EC 2.3.2.27) (EC 3.6.4.-) (ALK lymphoma oligomerization partner on chromosome 17) (Mysterin) (RING finger protein 213) (RING-type E3 ubiquitin transferase RNF213)	134659	222345	181549	510966	249683	338748	284827	505308	315121	0.00976066	0.0549158	0.135457	1.56192
Q68CP9	ARID2	AT-rich interactive domain-containing protein 2 (ARID domain-containing protein 2) (BRG1-associated factor 200) (BAF200) (Zinc finger protein with activation potential) (Zipzap/p200)	138020	238184	187168	790849	419331	523297	431158	800433	468433	0.618686	5.37166	0.692505	5.63111
Q69YN4	VIRMA	Protein virilizer homolog	29643.8	50982.9	35757.4	65073.1	40294.1	43484.4	36097.4	74562.6	47469.6	-0.628212	3.94173	-0.466378	2.89084
Q6DD88	ATL3	Atlastin-3 (EC 3.6.5.-)	185612	296340	230862	520479	265582	362460	272433	523514	295065	-0.327178	3.24009	-0.303968	2.62226
Q6KC79	NIPBL	Nipped-B-like protein (Delangin) (SCC2 homolog)	47877.9	96100.8	70265.6	168708	77314.3	114850	86775.8	162172	98688.8	-0.249878	1.76333	-0.179196	1.24966
Q6L8Q7	PDE12	2',5'-phosphodiesterase 12 (2'-PDE) (2-PDE) (EC 3.1.4.-) (Mitochondrial deadenylase) (EC 3.1.13.4)	28268.6	37557.3	32127	79499.3	52844.8	64517.3	52078.2	67086.3	44720.5	0.00951238	0.0314153	-0.144247	0.557983
Q6MZP7	LIN54	Protein lin-54 homolog (CXC domain-containing protein 1)	18742.4	26365.9	20013.7	126766	67497.1	91901.3	74667.8	134531	81413.9	1.11709	6.53575	1.24305	6.06101
Q6NVY1	HIBCH	3-hydroxyisobutyryl-CoA hydrolase, mitochondrial (EC 3.1.2.4) (3-hydroxyisobutyryl-coenzyme A hydrolase) (HIB-CoA hydrolase) (HIBYL-CoA-H)	19783.6	25350.1	23564.8	45670.6	25115.8	32969.3	27803.8	51196.2	35462.4	-0.42791	3.07119	-0.181941	0.964674
Q6P179	ERAP2	Endoplasmic reticulum aminopeptidase 2 (EC 3.4.11.-) (Leukocyte-derived arginine aminopeptidase) (L-RAP)	43223.9	75097.1	59153.8	278420	138241	169949	78422.7	140465	83422.8	0.709498	5.38637	-0.127233	1.2846
Q6P1J9	CDC73	Parafibromin (Cell division cycle protein 73 homolog) (Hyperparathyroidism 2 protein)	21076.5	40670	31275.3	77651.1	47472.4	52003	34814.1	68076.6	48507.8	-0.0412378	0.171725	-0.180025	0.975848
Q6P2E9	EDC4	Enhancer of mRNA-decapping protein 4 (Autoantigen Ge-1) (Autoantigen RCD-8) (Human enhancer of decapping large subunit) (Hedls)	173118	303902	221564	736902	385891	509366	365701	678216	383746	0.224502	2.01566	0.130353	0.968899
Q6P2Q9	PRPF8	Pre-mRNA-processing-splicing factor 8 (220 kDa U5 snRNP-specific protein) (PRP8 homolog) (Splicing factor Prp8) (p220)	778162	1.30783e+06	1.08454e+06	2.25092e+06	1.22875e+06	1.68084e+06	1.33979e+06	2.34635e+06	1.52469e+06	-0.295762	3.26838	-0.174324	2.05106
Q6PKG0	LARP1	La-related protein 1 (La ribonucleoprotein domain family member 1)	13549.6	24367.8	15834.2	49784.2	26480.3	35051	24794.1	47097	30901.7	0.0606693	0.286028	0.0488488	0.197828
Q6PL18	ATAD2	ATPase family AAA domain-containing protein 2 (EC 3.6.1.-) (AAA nuclear coregulator cancer-associated protein) (ANCCA)	96235.3	171186	128713	357687	166351	265033	184991	313490	204081	-0.0223463	0.109479	-0.0525667	0.400849
Q6UB35	MTHFD1L	Monofunctional C1-tetrahydrofolate synthase, mitochondrial (EC 6.3.4.3) (Formyltetrahydrofolate synthetase)	148214	239871	196832	426592	252336	308246	247176	438870	271637	-0.2388	2.1962	-0.188796	2.22109
Q6ZRP7	QSOX2	Sulfhydryl oxidase 2 (EC 1.8.3.2) (Neuroblastoma-derived sulfhydryl oxidase) (Quiescin Q6-like protein 1)	39518.7	58607	43365.6	278672	181779	202406	53627.4	95867.2	61407.1	1.23728	6.25741	-0.328433	2.31514
Q70J99	UNC13D	Protein unc-13 homolog D (Munc13-4)	62931.1	102032	87654.8	310467	170715	219521	163401	287878	178141	0.469278	4.70623	0.418543	4.49055
Q7KZ85	SUPT6H	Transcription elongation factor SPT6 (hSPT6) (Histone chaperone suppressor of Ty6) (Tat-cotransactivator 2 protein) (Tat-CT2 protein)	20073.8	35657.4	33110.4	94262.9	43102.5	66742.2	47081.7	77293.6	46869.9	0.184829	1.25506	0.0689603	0.402262
Q7KZF4	SND1	Staphylococcal nuclease domain-containing protein 1 (EC 3.1.31.1) (100 kDa coactivator) (EBNA2 coactivator p100) (Tudor domain-containing protein 11) (p100 co-activator)	270400	469248	383074	1.05968e+06	524831	770969	530765	939752	650198	0.0597449	0.445379	0.03175	0.204249
Q7L014	DDX46	Probable ATP-dependent RNA helicase DDX46 (EC 3.6.4.13) (DEAD box protein 46) (PRP5 homolog)	143543	242321	215064	552420	264469	365662	304162	590061	317716	-0.0418547	0.255982	0.0965949	0.642834
Q7L1Q6	BZW1	Basic leucine zipper and W2 domain-containing protein 1 (Protein Orf)	191206	369193	263931	767580	396062	595878	427126	745590	474909	0.106541	0.682226	0.126845	0.925225
Q7L2E3	DHX30	ATP-dependent RNA helicase DHX30 (EC 3.6.4.13) (DEAH box protein 30)	297540	458798	418158	1.21595e+06	593286	780020	602144	988463	661677	0.11316	0.845508	0.0487601	0.368044
Q7LBC6	KDM3B	Lysine-specific demethylase 3B (EC 1.14.11.65) (JmjC domain-containing histone demethylation protein 2B) (Jumonji domain-containing protein 1B) (Nuclear protein 5qNCA) ([histone H3]-dimethyl-L-lysine(9) demethylase 3B)	21656.3	38443.1	23027.7	91484.5	45453.9	63171.9	53110.3	95340.3	75789.3	0.271517	1.44531	0.560897	2.35977
Q7Z2W4	ZC3HAV1	Zinc finger CCCH-type antiviral protein 1 (ADP-ribosyltransferase diphtheria toxin-like 13) (ARTD13) (Inactive Poly [ADP-ribose] polymerase 13) (PARP13) (Zinc finger CCCH domain-containing protein 2) (Zinc finger antiviral protein) (ZAP)	255798	430403	393230	1.17711e+06	612903	852472	625488	920319	615980	0.288882	2.8627	0.132128	0.922067
Q7Z2Z2	EFL1	Elongation factor-like GTPase 1 (Elongation factor Tu GTP-binding domain-containing protein 1) (Elongation factor-like 1) (Protein FAM42A)	14693.7	24279.9	20086.9	56530	28018.3	42193.3	30323.1	51972.8	34078.1	0.0864694	0.708654	0.0884357	0.934699
Q7Z3B4	NUP54	Nucleoporin p54 (54 kDa nucleoporin)	81688.6	152320	126818	1.16809e+06	695094	767028	661113	1.18115e+06	676634	1.88757	8.61902	1.92178	8.41526
Q7Z3K3	POGZ	Pogo transposable element with ZNF domain (Suppressor of hairy wing homolog 5) (Zinc finger protein 280E) (Zinc finger protein 635)	99830.7	160536	144635	693406	391876	460821	417639	675449	389314	0.931217	6.56274	0.980409	6.11376
Q7Z4Q2	HEATR3	HEAT repeat-containing protein 3	48202	77802.8	74770.8	389401	195240	278287	202122	281587	179586	1.0919	7.38719	0.849125	4.64271
Q7Z6Z7	HUWE1	E3 ubiquitin-protein ligase HUWE1 (EC 2.3.2.26) (ARF-binding protein 1) (ARF-BP1) (HECT, UBA and WWE domain-containing protein 1) (HECT-type E3 ubiquitin transferase HUWE1) (Homologous to E6AP carboxyl terminus homologous protein 9) (HectH9) (Large structure of UREB1) (LASU1) (Mcl-1 ubiquitin ligase E3) (Mule) (Upstream regulatory element-binding protein 1) (URE-B1) (URE-binding protein 1)	261615	419464	394315	1.56165e+06	739354	1.07762e+06	1.0229e+06	1.66545e+06	1.04365e+06	0.627975	5.1702	0.905361	6.17539
Q86U38	NOP9	Nucleolar protein 9	13834.7	20924	17173.6	36757.6	24214.8	26292.5	19631.2	32454.9	21751.4	-0.242278	1.49692	-0.386254	3.59105
Q86U86	PBRM1	Protein polybromo-1 (hPB1) (BRG1-associated factor 180) (BAF180) (Polybromo-1D)	273781	427008	369817	673535	358873	481822	344661	625587	389059	-0.510715	5.089	-0.561404	5.19289
Q86UP2	KTN1	Kinectin (CG-1 antigen) (Kinesin receptor)	128796	210421	183670	571582	259800	404346	292604	435402	314688	0.210232	1.79758	0.123079	0.940853
Q86UX7	FERMT3	Fermitin family homolog 3 (Kindlin-3) (MIG2-like protein) (Unc-112-related protein 2)	228418	378610	318574	791294	410647	610475	435072	764219	453922	-0.0379154	0.26039	-0.0622753	0.568144
Q86VP6	CAND1	Cullin-associated NEDD8-dissociated protein 1 (Cullin-associated and neddylation-dissociated protein 1) (TBP-interacting protein of 120 kDa A) (TBP-interacting protein 120A) (p120 CAND1)	503981	847047	690366	2.1888e+06	1.03936e+06	1.47764e+06	1.30348e+06	2.27032e+06	1.3913e+06	0.183321	1.74109	0.387826	4.23506
Q86W42	THOC6	THO complex subunit 6 homolog (Functional spliceosome-associated protein 35) (fSAP35) (WD repeat-containing protein 58)	32732.1	61447.5	43615.2	140412	77336	103078	68374.6	108780	80363.5	0.237245	1.98414	0.0426522	0.204094
Q86W50	METTL16	RNA N6-adenosine-methyltransferase METTL16 (Methyltransferase 10 domain-containing protein) (Methyltransferase-like protein 16) (N6-adenosine-methyltransferase METTL16) (EC 2.1.1.348) (U6 small nuclear RNA (adenine-(43)-N(6))-methyltransferase) (EC 2.1.1.346)	33791.2	69332	56128.8	149837	112641	109778	83664.9	133614	76545	0.284936	1.1735	0.0205055	0.0747839
Q86X55	CARM1	Histone-arginine methyltransferase CARM1 (EC 2.1.1.319) (Coactivator-associated arginine methyltransferase 1) (Protein arginine N-methyltransferase 4)	17856.6	23981.5	23967.5	108713	57292.5	73546.4	69551.1	102407	64185.3	0.839403	5.60503	0.945531	4.92024
Q86YP4	GATAD2A	Transcriptional repressor p66-alpha (Hp66alpha) (GATA zinc finger domain-containing protein 2A)	108914	190263	150077	817728	398960	543754	355283	638275	373881	0.957386	7.18821	0.709449	5.75881
Q86YV0	RASAL3	RAS protein activator like-3	47814.4	68660.3	55066.9	176008	91919.2	114340	82061.8	159336	91872.2	0.131103	0.826913	0.0540464	0.277082
Q8IWA0	WDR75	WD repeat-containing protein 75 (U3 small nucleolar RNA-associated protein 17 homolog)	71084.1	105298	111278	226549	106284	174809	132254	210459	154879	-0.20817	1.22854	-0.0895851	0.424581
Q8IWS0	PHF6	PHD finger protein 6 (PHD-like zinc finger protein)	146311	227194	185000	512661	245508	344242	270200	494706	306605	-0.0483573	0.306578	0.0319963	0.222804
Q8IWX8	CHERP	Calcium homeostasis endoplasmic reticulum protein (ERPROT 213-21) (SR-related CTD-associated factor 6)	122431	176367	182326	624956	314546	427090	341395	492273	331105	0.484241	3.72878	0.393542	2.45755
Q8IX01	SUGP2	SURP and G-patch domain-containing protein 2 (Arginine/serine-rich-splicing factor 14) (Splicing factor, arginine/serine-rich 14)	32593.5	56473.4	47611.2	153555	75629.4	102327	67591.7	129396	82585.9	0.266502	2.65588	0.134169	1.15498
Q8IX12	CCAR1	Cell division cycle and apoptosis regulator protein 1 (Cell cycle and apoptosis regulatory protein 1) (CARP-1) (Death inducer with SAP domain)	45954.5	75318.1	61238.9	333953	215005	256944	196929	378751	214115	1.16061	7.14745	1.19353	7.17916
Q8IXI2	RHOT1	Mitochondrial Rho GTPase 1 (MIRO-1) (hMiro-1) (EC 3.6.5.-) (Rac-GTP-binding protein-like protein) (Ras homolog gene family member T1)	128130	200256	142105	309524	163405	218654	160684	306810	181830	-0.453678	3.46445	-0.44758	3.00883
Q8IY17	PNPLA6	Patatin-like phospholipase domain-containing protein 6 (EC 3.1.1.5) (Neuropathy target esterase)	16920.7	29871.1	20085.9	57406.8	30220	38255	27646.5	55539.8	31136	-0.0843757	0.447445	-0.135005	0.715834
Q8IY81	FTSJ3	pre-rRNA 2'-O-ribose RNA methyltransferase FTSJ3 (EC 2.1.1.-) (Protein ftsJ homolog 3) (Putative rRNA methyltransferase 3)	133736	201998	164170	397674	208587	296258	220518	326734	215370	-0.163869	1.46803	-0.277861	2.18846
Q8IZL8	PELP1	Proline-, glutamic acid- and leucine-rich protein 1 (Modulator of non-genomic activity of estrogen receptor) (Transcription factor HMX3)	30632.8	50557.2	33599.9	114998	71518.3	82386.6	59538.5	102099	67366.8	0.247011	1.36894	0.111938	0.579348
Q8N163	CCAR2	Cell cycle and apoptosis regulator protein 2 (Cell division cycle and apoptosis regulator protein 2) (DBIRD complex subunit KIAA1967) (Deleted in breast cancer gene 1 protein) (DBC-1) (DBC.1) (NET35) (p30 DBC)	211631	338877	296272	746280	406153	544758	416823	692277	455508	-0.00121952	0.00699594	-0.00382454	0.0252935
Q8N1F7	NUP93	Nuclear pore complex protein Nup93 (93 kDa nucleoporin) (Nucleoporin Nup93)	433404	687243	610789	1.46933e+06	690425	971760	747383	1.36916e+06	851739	-0.174603	1.53852	-0.12674	1.2881
Q8N1G4	LRRC47	Leucine-rich repeat-containing protein 47	42381	75323.1	63990.9	208465	94569	150356	105649	182775	122189	0.299083	2.4783	0.296457	2.95529
Q8N1K5	THEMIS	Protein THEMIS (Thymocyte-expressed molecule involved in selection)	77420	146223	112955	409150	193669	270861	208050	399501	208090	0.369103	3.18132	0.372382	2.61286
Q8N2K0	ABHD12	Lysophosphatidylserine lipase ABHD12 (EC 3.1.-.-) (2-arachidonoylglycerol hydrolase ABHD12) (Abhydrolase domain-containing protein 12) (hABHD12) (Monoacylglycerol lipase ABHD12) (EC 3.1.1.23) (Oxidized phosphatidylserine lipase ABHD12) (EC 3.1.-.-)	36807.6	61220	47379.4	178456	92635.7	119388	84240.9	124029	107609	0.415535	3.97228	0.273558	1.45747
Q8N766	EMC1	ER membrane protein complex subunit 1	64758.3	114756	94249.2	253492	127550	191871	97650.6	182539	112408	0.0617017	0.43771	-0.36187	3.54503
Q8NB90	SPATA5	ATPase family protein 2 homolog (EC 3.6.4.10) (Spermatogenesis-associated factor protein) (Spermatogenesis-associated protein 5)	15290.4	25391.3	25021.5	76654.5	39918.7	60659.4	37076.3	52299.8	39847.6	0.431419	3.38472	0.117057	0.561306
Q8NBS9	TXNDC5	Thioredoxin domain-containing protein 5 (Endoplasmic reticulum resident protein 46) (ER protein 46) (ERp46) (Thioredoxin-like protein p46)	237037	405766	339811	2.37107e+06	1.36633e+06	1.59153e+06	559509	938791	526679	1.44659	8.36719	0.157108	1.29218
Q8NC51	SERBP1	Plasminogen activator inhibitor 1 RNA-binding protein (PAI1 RNA-binding protein 1) (PAI-RBP1) (SERPINE1 mRNA-binding protein 1)	80672.6	106597	88457.8	213285	122497	216884	146504	199334	181388	-0.0215667	0.0598335	0.0423593	0.111937
Q8NC56	LEMD2	LEM domain-containing protein 2 (hLEM2)	76271.6	84562.1	96383.6	302767	150784	245899	121051	163997	128676	0.404274	1.88135	-0.20054	0.641766
Q8NE71	ABCF1	ATP-binding cassette sub-family F member 1 (ATP-binding cassette 50) (TNF-alpha-stimulated ABC protein)	77744.6	112764	93453.3	280531	141567	164917	143505	222511	140435	0.0123887	0.0473544	-0.0626841	0.36343
Q8NF37	LPCAT1	Lysophosphatidylcholine acyltransferase 1 (LPC acyltransferase 1) (LPCAT-1) (LysoPC acyltransferase 1) (EC 2.3.1.23) (1-acylglycerol-3-phosphate O-acyltransferase) (EC 2.3.1.51) (1-acylglycerophosphocholine O-acyltransferase) (1-alkenylglycerophosphocholine O-acyltransferase) (EC 2.3.1.25) (1-alkylglycerophosphocholine O-acetyltransferase) (EC 2.3.1.67) (Acetyl-CoA:lyso-platelet-activating factor…	59862.9	92724.5	81738.3	200947	103845	125170	122148	166184	119171	-0.145495	1.08037	-0.0752995	0.383349
Q8NFW8	CMAS	N-acylneuraminate cytidylyltransferase (EC 2.7.7.43) (CMP-N-acetylneuraminic acid synthase) (CMP-NeuNAc synthase)	116857	217751	176161	578814	273877	429134	286990	461023	287794	0.320652	2.7221	0.148686	1.24644
Q8NI27	THOC2	THO complex subunit 2 (Tho2) (hTREX120)	324835	494362	383457	815680	448811	607932	498312	870898	540420	-0.369367	3.31346	-0.239621	2.12924
Q8NI36	WDR36	WD repeat-containing protein 36 (T-cell activation WD repeat-containing protein) (TA-WDRP)	313793	478362	392792	770175	426387	548754	385271	756276	443388	-0.449984	4.23598	-0.502941	4.05071
Q8TC07	TBC1D15	TBC1 domain family member 15 (GTPase-activating protein RAB7) (GAP for RAB7) (Rab7-GAP)	44474.6	77723.5	53445.6	162874	84931.6	111553	89007.2	141375	93335	0.0334857	0.163035	0.00929867	0.040601
Q8TC12	RDH11	Retinol dehydrogenase 11 (EC 1.1.1.300) (Androgen-regulated short-chain dehydrogenase/reductase 1) (HCV core-binding protein HCBP12) (Prostate short-chain dehydrogenase/reductase 1) (Retinal reductase 1) (RalR1) (Short chain dehydrogenase/reductase family 7C member 1)	159595	273306	225533	542997	267231	379253	274813	459496	336404	-0.159283	1.57093	-0.17669	1.51079
Q8TCJ2	STT3B	Dolichyl-diphosphooligosaccharide--protein glycosyltransferase subunit STT3B (Oligosaccharyl transferase subunit STT3B) (STT3-B) (EC 2.4.99.18) (Source of immunodominant MHC-associated peptides homolog)	406967	546448	500620	1.52633e+06	816252	1.08417e+06	810785	1.19945e+06	784629	0.213012	1.60633	0.0454746	0.19963
Q8TCS8	PNPT1	Polyribonucleotide nucleotidyltransferase 1, mitochondrial (EC 2.7.7.8) (3'-5' RNA exonuclease OLD35) (PNPase old-35) (Polynucleotide phosphorylase 1) (PNPase 1) (Polynucleotide phosphorylase-like protein)	121235	207126	166497	312291	149356	211584	164474	309301	194477	-0.574235	5.2465	-0.465946	4.36289
Q8TCT9	HM13	Minor histocompatibility antigen H13 (EC 3.4.23.-) (Intramembrane protease 1) (IMP-1) (IMPAS-1) (hIMP1) (Presenilin-like protein 3) (Signal peptide peptidase)	144700	278824	239043	662415	377186	491179	262324	507948	305347	0.235931	1.80752	-0.187901	1.27106
Q8TDD1	DDX54	ATP-dependent RNA helicase DDX54 (EC 3.6.4.13) (ATP-dependent RNA helicase DP97) (DEAD box RNA helicase 97 kDa) (DEAD box protein 54)	37293.9	63115.1	49527.6	141212	74412.3	100828	64358.8	111723	68185.1	0.0740725	0.606579	-0.16333	1.78943
Q8TDN6	BRIX1	Ribosome biogenesis protein BRX1 homolog (Brix domain-containing protein 2)	142588	260024	188124	470748	272139	303204	203540	423344	251888	-0.161457	0.975041	-0.334251	2.31573
Q8TEM1	NUP210	Nuclear pore membrane glycoprotein 210 (Nuclear pore protein gp210) (Nuclear envelope pore membrane protein POM 210) (POM210) (Nucleoporin Nup210) (Pore membrane protein of 210 kDa)	1.33033e+06	2.11906e+06	1.67739e+06	7.93142e+06	3.72273e+06	4.99514e+06	2.17344e+06	3.89759e+06	2.43186e+06	0.667085	5.26095	-0.172262	1.78461
Q8TEX9	IPO4	Importin-4 (Imp4) (Importin-4b) (Imp4b) (Ran-binding protein 4) (RanBP4)	84022.2	133332	108677	255843	132725	162046	148813	258694	169823	-0.261867	2.30165	-0.0718798	0.653067
Q8TF68	ZNF384	Zinc finger protein 384 (CAG repeat protein 1) (CAS-interacting zinc finger protein) (Nuclear matrix transcription factor 4) (Nuclear matrix protein 4) (Trinucleotide repeat-containing gene 1 protein)	21232.1	45834.2	41013.9	203148	76315.2	140587	106310	181598	113091	0.936419	3.99924	1.04434	4.72561
Q8WTT2	NOC3L	Nucleolar complex protein 3 homolog (NOC3 protein homolog) (Factor for adipocyte differentiation 24) (NOC3-like protein) (Nucleolar complex-associated protein 3-like protein)	71959.8	110033	117223	234112	135692	181410	137070	242620	148385	-0.109149	0.58449	-0.0766681	0.385199
Q8WU76	SCFD2	Sec1 family domain-containing protein 2 (Syntaxin-binding protein 1-like 1)	31439.1	48762.6	46858.3	82955.2	43741.7	61291.7	51657.3	85951.4	51573	-0.443794	4.08657	-0.322676	2.79552
Q8WUM0	NUP133	Nuclear pore complex protein Nup133 (133 kDa nucleoporin) (Nucleoporin Nup133)	171597	290245	239786	516119	256037	304443	272346	468584	299967	-0.403195	3.18283	-0.319993	3.70525
Q8WUM4	PDCD6IP	Programmed cell death 6-interacting protein (PDCD6-interacting protein) (ALG-2-interacting protein 1) (ALG-2-interacting protein X) (Hp95)	103649	171434	135433	412798	224975	293754	221320	414848	244301	0.180362	1.80127	0.194011	1.96219
Q8WUY1	THEM6	Protein THEM6 (Mesenchymal stem cell protein DSCD75) (Thioesterase superfamily member 6)	89866.6	132485	112779	289797	165585	226166	188635	239779	182794	0.0176812	0.093939	-0.00605379	0.0191106
Q8WWM7	ATXN2L	Ataxin-2-like protein (Ataxin-2 domain protein) (Ataxin-2-related protein)	83051.7	139054	108305	781298	395120	545710	338538	614433	344742	1.37056	8.87476	1.06692	6.7407
Q8WWP7	GIMAP1	GTPase IMAP family member 1 (Immunity-associated protein 1) (hIMAP1)	88489	142517	145348	381928	164290	282032	241336	314986	253436	0.103135	0.45969	0.251078	1.15842
Q8WWQ0	PHIP	PH-interacting protein (PHIP) (DDB1- and CUL4-associated factor 14) (IRS-1 PH domain-binding protein) (WD repeat-containing protein 11)	60836.2	86346	81456.9	152068	98788.9	100613	105361	150950	205119	-0.380381	2.19648	0.0966897	0.153043
Q8WWY3	PRPF31	U4/U6 small nuclear ribonucleoprotein Prp31 (Pre-mRNA-processing factor 31) (Serologically defined breast cancer antigen NY-BR-99) (U4/U6 snRNP 61 kDa protein) (Protein 61K) (hPrp31)	10917.3	17391.9	16779.5	31198.2	12610.9	22598.2	15361.7	27880.6	17985.6	-0.493722	2.97664	-0.455595	3.7574
Q8WXH0	SYNE2	Nesprin-2 (KASH domain-containing protein 2) (KASH2) (Nuclear envelope spectrin repeat protein 2) (Nucleus and actin connecting element protein) (Protein NUANCE) (Synaptic nuclear envelope protein 2) (Syne-2)	38866.9	70254.4	52985.7	115548	61391.8	73712.2	62499.9	116039	72612.2	-0.369383	3.08571	-0.258875	2.44088
Q8WXX5	DNAJC9	DnaJ homolog subfamily C member 9 (HDJC9) (DnaJ protein SB73)	25581.2	44538.5	28589.2	66429.6	37481.9	55667.3	33674.4	69011.2	37887.9	-0.290844	1.75817	-0.401961	2.18412
Q8WYA6	CTNNBL1	Beta-catenin-like protein 1 (Nuclear-associated protein) (NAP) (Testis development protein NYD-SP19)	63370	107497	89806.3	200561	99115	128345	101886	201612	135677	-0.300533	2.87773	-0.150949	1.04676
Q8WYJ6	SEPTIN1	Septin-1 (LARP) (Peanut-like protein 3) (Serologically defined breast cancer antigen NY-BR-24)	109849	201126	154929	412882	191893	252978	200526	397860	237038	-0.137324	0.925341	-0.0581875	0.354455
Q8WYP5	AHCTF1	Protein ELYS (Embryonic large molecule derived from yolk sac) (Protein MEL-28) (Putative AT-hook-containing transcription factor 1)	38842.1	73918.5	49075.1	112383	69235.8	91007.6	64282.9	118904	72096.2	-0.210822	1.28777	-0.224321	1.48844
Q92499	DDX1	ATP-dependent RNA helicase DDX1 (EC 3.6.4.13) (DEAD box protein 1) (DEAD box protein retinoblastoma) (DBP-RB)	322445	575258	530884	1.32206e+06	593635	952909	816654	1.24637e+06	844291	-0.0122695	0.049296	0.161656	1.10794
Q92538	GBF1	Golgi-specific brefeldin A-resistance guanine nucleotide exchange factor 1 (BFA-resistant GEF 1)	30380.7	58233.3	47772.1	126938	56442.3	69117.2	64845.9	138977	80387.4	-0.137022	0.643234	0.153031	0.843445
Q92556	ELMO1	Engulfment and cell motility protein 1 (Protein ced-12 homolog)	247455	434893	348246	1.21661e+06	577008	749031	589399	1.05057e+06	635906	0.282902	2.40777	0.250912	2.77044
Q92598	HSPH1	Heat shock protein 105 kDa (Antigen NY-CO-25) (Heat shock 110 kDa protein)	172243	277186	248403	807158	426151	646270	439028	744603	463631	0.422197	3.98897	0.355137	3.75458
Q92608	DOCK2	Dedicator of cytokinesis protein 2	330463	594237	438236	1.01776e+06	523736	695900	535501	1.06564e+06	610372	-0.284656	2.65438	-0.207834	1.59956
Q92614	MYO18A	Unconventional myosin-XVIIIa (Molecule associated with JAK3 N-terminus) (MAJN) (Myosin containing a PDZ domain) (Surfactant protein receptor SP-R210) (SP-R210)	18212.1	25858.1	25319.2	70335.2	37904.7	52275.9	42476	60915.8	43930	0.195083	1.57362	0.204143	1.26239
Q92616	GCN1	eIF-2-alpha kinase activator GCN1 (GCN1 eIF-2-alpha kinase activator homolog) (GCN1-like protein 1) (General control of amino-acid synthesis 1-like protein 1) (Translational activator GCN1) (HsGCN1)	21309.6	37806	26566.2	82562.4	41778.9	56623.7	42256.6	74004.6	44142.5	0.0760587	0.467884	0.0162504	0.0809868
Q92619	ARHGAP45	Rho GTPase-activating protein 45 [Cleaved into: Minor histocompatibility antigen HA-1 (mHag HA-1)]	196520	281302	248446	749131	371912	514263	385255	680099	423419	0.140395	1.10651	0.124476	1.03702
Q92621	NUP205	Nuclear pore complex protein Nup205 (205 kDa nucleoporin) (Nucleoporin Nup205)	362162	571686	480432	1.09295e+06	521560	706458	608851	1.04883e+06	665112	-0.314795	2.99303	-0.18205	2.14432
Q92688	ANP32B	Acidic leucine-rich nuclear phosphoprotein 32 family member B (Acidic protein rich in leucines) (Putative HLA-DR-associated protein I-2) (PHAPI2) (Silver-stainable protein SSP29)	147991	233403	144966	378475	213066	323962	216974	467412	295543	-0.192835	0.826404	-0.0196542	0.0489678
Q92797	SYMPK	Symplekin	210017	354017	293458	831080	420330	598376	478288	717995	501073	0.099436	0.911701	0.112967	0.927565
Q92820	GGH	Gamma-glutamyl hydrolase (EC 3.4.19.9) (Conjugase) (GH) (Gamma-Glu-X carboxypeptidase)	106179	182154	162766	738159	442864	513632	282662	403400	317280	0.925101	6.24018	0.294034	1.92822
Q92841	DDX17	Probable ATP-dependent RNA helicase DDX17 (EC 3.6.4.13) (DEAD box protein 17) (DEAD box protein p72) (DEAD box protein p82) (RNA-dependent helicase p72)	214008	409539	304450	900085	428149	570180	406069	836625	471706	0.0266488	0.125575	-0.0175995	0.0742034
Q92888	ARHGEF1	Rho guanine nucleotide exchange factor 1 (115 kDa guanine nucleotide exchange factor) (p115-RhoGEF) (p115RhoGEF) (Sub1.5)	56990.3	98569.3	76455.9	266427	131866	198025	141679	249995	145472	0.352008	3.46987	0.313519	3.09724
Q92896	GLG1	Golgi apparatus protein 1 (CFR-1) (Cysteine-rich fibroblast growth factor receptor) (E-selectin ligand 1) (ESL-1) (Golgi sialoglycoprotein MG-160)	325779	531165	443555	2.37727e+06	1.31382e+06	1.87105e+06	686418	1.13923e+06	642675	1.09625	8.01709	0.0241706	0.13626
Q92900	UPF1	Regulator of nonsense transcripts 1 (EC 3.6.4.-) (ATP-dependent helicase RENT1) (Nonsense mRNA reducing factor 1) (NORF1) (Up-frameshift suppressor 1 homolog) (hUpf1)	26211.5	50057	37429.5	84255.2	40638.5	55657.7	46416.3	86008.1	65351.6	-0.335176	2.83964	-0.0770392	0.325627
Q92922	SMARCC1	SWI/SNF complex subunit SMARCC1 (BRG1-associated factor 155) (BAF155) (SWI/SNF complex 155 kDa subunit) (SWI/SNF-related matrix-associated actin-dependent regulator of chromatin subfamily C member 1)	135626	222053	175476	535463	292095	392411	245850	434228	279369	0.191999	1.96174	-0.0483243	0.39734
Q92930	RAB8B	Ras-related protein Rab-8B	139378	272902	236897	530392	266551	394169	308468	526890	312513	-0.111046	0.656312	-0.0485341	0.233253
Q92945	KHSRP	Far upstream element-binding protein 2 (FUSE-binding protein 2) (KH type-splicing regulatory protein) (KSRP) (p75)	104917	176658	168284	589903	337107	428468	291910	486347	278254	0.60333	4.79579	0.339373	2.52386
Q92973	TNPO1	Transportin-1 (Importin beta-2) (Karyopherin beta-2) (M9 region interaction protein) (MIP)	97702.4	153387	115860	282561	146266	203794	160147	276802	171571	-0.227843	2.01584	-0.169822	1.45464
Q92974	ARHGEF2	Rho guanine nucleotide exchange factor 2 (Guanine nucleotide exchange factor H1) (GEF-H1) (Microtubule-regulated Rho-GEF) (Proliferating cell nucleolar antigen p40)	266365	397394	374964	1.30773e+06	602183	874477	648700	1.01714e+06	621852	0.385035	3.25821	0.243114	1.97072
Q92979	EMG1	Ribosomal RNA small subunit methyltransferase NEP1 (EC 2.1.1.-) (18S rRNA (pseudouridine(1248)-N1)-methyltransferase) (18S rRNA Psi1248 methyltransferase) (Nucleolar protein EMG1 homolog) (Protein C2f) (Ribosome biogenesis protein NEP1)	44696.2	84289.8	62862	128939	68503.3	99679.4	71778.2	134736	87546.8	-0.355798	3.21408	-0.267511	2.18173
Q93009	USP7	Ubiquitin carboxyl-terminal hydrolase 7 (EC 3.4.19.12) (Deubiquitinating enzyme 7) (Herpesvirus-associated ubiquitin-specific protease) (Ubiquitin thioesterase 7) (Ubiquitin-specific-processing protease 7)	186265	315898	251106	754198	436217	548560	387827	692309	419870	0.216248	2.0739	0.0970526	0.985283
Q93084	ATP2A3	Sarcoplasmic/endoplasmic reticulum calcium ATPase 3 (SERCA3) (SR Ca(2+)-ATPase 3) (EC 7.2.2.10) (Calcium pump 3)	124126	178940	208610	469996	204088	339871	282731	425713	313249	-0.049013	0.157885	0.128012	0.496786
Q969G3	SMARCE1	SWI/SNF-related matrix-associated actin-dependent regulator of chromatin subfamily E member 1 (BRG1-associated factor 57) (BAF57)	56528.6	86024.1	65990.9	100845	59299.6	88055.6	65169	94327.6	69713	-0.749085	5.08557	-0.741063	4.47027
Q969P0	IGSF8	Immunoglobulin superfamily member 8 (IgSF8) (CD81 partner 3) (Glu-Trp-Ile EWI motif-containing protein 2) (EWI-2) (Keratinocytes-associated transmembrane protein 4) (KCT-4) (LIR-D1) (Prostaglandin regulatory-like protein) (PGRL) (CD antigen CD316)	58303.8	95390.9	91860.6	493281	283217	381567	146233	229133	161926	1.24779	7.71431	0.256062	2.002
Q969V3	NCLN	Nicalin (Nicastrin-like protein)	81236.7	131049	116738	436994	271522	306475	137278	239936	153899	0.636365	4.68983	-0.204135	2.31047
Q969X6	UTP4	U3 small nucleolar RNA-associated protein 4 homolog (Cirhin) (UTP4 small subunit processome component)	64497.6	110259	101131	228225	105861	166577	125535	189134	137687	-0.159133	1.15208	-0.152481	1.0661
Q969Z0	TBRG4	FAST kinase domain-containing protein 4 (Cell cycle progression restoration protein 2) (Cell cycle progression protein 2) (Protein TBRG4) (Transforming growth factor beta regulator 4)	24864.4	43887.3	34056	82553.3	40947.9	51973	41457.2	67207.2	45654.2	-0.240231	2.0764	-0.288435	2.91524
Q96A26	FAM162A	Protein FAM162A (E2-induced gene 5 protein) (Growth and transformation-dependent protein) (HGTD-P)	121477	211864	190744	364931	182954	253559	183261	358847	207454	-0.391935	3.65347	-0.38863	3.13745
Q96AA3	RFT1	Protein RFT1 homolog	58924.2	95203.8	74654.7	144501	84129.2	97108.4	84306.1	143411	94489.9	-0.488895	3.94697	-0.397575	3.95089
Q96AE4	FUBP1	Far upstream element-binding protein 1 (FBP) (FUSE-binding protein 1) (DNA helicase V) (hDH V)	49206.6	71017.6	59301.7	189232	98489.9	152978	119106	193836	120527	0.273477	2.20019	0.368875	3.08877
Q96AG4	LRRC59	Leucine-rich repeat-containing protein 59 (Ribosome-binding protein p34) (p34) [Cleaved into: Leucine-rich repeat-containing protein 59, N-terminally processed]	189180	331454	261325	441908	249596	380639	287928	466824	276736	-0.534808	4.40464	-0.485937	4.16204
Q96CS3	FAF2	FAS-associated factor 2 (Protein ETEA) (UBX domain-containing protein 3B) (UBX domain-containing protein 8)	18044.1	32698.2	30586	95654.9	44429.5	61827.5	44977.4	77365.4	42247.1	0.300739	2.1575	0.128545	0.689986
Q96CW1	AP2M1	AP-2 complex subunit mu (AP-2 mu chain) (Adaptin-mu2) (Adaptor protein complex AP-2 subunit mu) (Adaptor-related protein complex 2 subunit mu) (Clathrin assembly protein complex 2 mu medium chain) (Clathrin coat assembly protein AP50) (Clathrin coat-associated protein AP50) (HA2 50 kDa subunit) (Plasma membrane adaptor AP-2 50 kDa protein)	79375	152891	101658	257780	130892	182048	146765	249803	160415	-0.215308	1.50194	-0.129125	0.781634
Q96EE3	SEH1L	Nucleoporin SEH1 (GATOR complex protein SEH1) (Nup107-160 subcomplex subunit SEH1) (SEC13-like protein)	53968.9	64166.1	76796.5	233724	108442	144705	127913	181601	120590	0.274622	1.22108	0.25212	0.959181
Q96F07	CYFIP2	Cytoplasmic FMR1-interacting protein 2 (p53-inducible protein 121)	25168	54425.7	38566.3	119668	59106.9	79788	56219.2	112166	72875.4	0.151821	0.834794	0.160115	0.744752
Q96F15	GIMAP5	GTPase IMAP family member 5 (Immune-associated nucleotide-binding protein 5) (Immunity-associated nucleotide 4-like 1 protein) (Immunity-associated nucleotide 5 protein) (IAN-5) (hIAN5) (Immunity-associated protein 3)	9338.18	15449.8	15249.2	35905.5	17995.1	24236.7	17366.8	30907.2	18753.1	-0.0434377	0.222844	-0.0529306	0.299369
Q96F86	EDC3	Enhancer of mRNA-decapping protein 3 (LSM16 homolog) (YjeF N-terminal domain-containing protein 2) (YjeF_N2) (hYjeF_N2) (YjeF domain-containing protein 1)	22466.5	31032.8	30306.1	94803.6	55292.4	77158.7	53091.8	78164	54635.3	0.432299	3.32037	0.26105	1.73318
Q96FV9	THOC1	THO complex subunit 1 (Tho1) (Nuclear matrix protein p84) (p84N5) (hTREX84)	408764	668740	577288	1.65831e+06	888217	1.19906e+06	840282	1.42826e+06	953501	0.174202	1.84987	0.0725993	0.691844
Q96GM8	TOE1	Target of EGR1 protein 1	55902.9	94857.8	71323.3	262819	137963	174125	106791	216616	140311	0.366473	3.34803	0.153596	0.981538
Q96GQ7	DDX27	Probable ATP-dependent RNA helicase DDX27 (EC 3.6.4.13) (DEAD box protein 27)	139938	234026	180648	382450	206873	282034	225508	403992	264608	-0.348845	3.59654	-0.204591	2.06923
Q96HE7	ERO1A	ERO1-like protein alpha (ERO1-L) (ERO1-L-alpha) (EC 1.8.4.-) (Endoplasmic oxidoreductin-1-like protein) (Endoplasmic reticulum oxidoreductase alpha) (Oxidoreductin-1-L-alpha)	54188.6	92579.4	89821	268141	151523	176324	85998.8	162755	105117	0.343009	2.43593	-0.311119	2.23083
Q96I24	FUBP3	Far upstream element-binding protein 3 (FUSE-binding protein 3)	90661.2	131305	125990	362992	196144	296484	184049	308423	215394	0.284417	2.33247	0.128902	0.93361
Q96I99	SUCLG2	Succinate--CoA ligase [GDP-forming] subunit beta, mitochondrial (EC 6.2.1.4) (GTP-specific succinyl-CoA synthetase subunit beta) (G-SCS) (GTPSCS) (Succinyl-CoA synthetase beta-G chain) (SCS-betaG)	146370	242120	181387	420147	210416	284985	231641	419680	270459	-0.330388	3.07945	-0.202771	1.85558
Q96JM3	CHAMP1	Chromosome alignment-maintaining phosphoprotein 1 (Zinc finger protein 828)	90978.5	149182	122366	345527	183597	254558	177382	303126	187750	0.106561	1.01584	-0.0122605	0.0896875
Q96K76	USP47	Ubiquitin carboxyl-terminal hydrolase 47 (EC 3.4.19.12) (Deubiquitinating enzyme 47) (Ubiquitin thioesterase 47) (Ubiquitin-specific-processing protease 47)	22701	41071	30429.4	116061	59753.6	79624.4	60275.9	101594	66995.5	0.440308	4.05512	0.401242	3.7766
Q96KP1	EXOC2	Exocyst complex component 2 (Exocyst complex component Sec5)	23133.7	39309.2	31941.6	86747.5	48431.1	50804.1	47721.7	79336.5	48911	-0.0281256	0.109112	0.0106647	0.07276
Q96KR1	ZFR	Zinc finger RNA-binding protein (hZFR) (M-phase phosphoprotein homolog)	211660	408896	367888	2.48779e+06	1.2786e+06	1.62557e+06	1.30542e+06	2.08439e+06	1.2551e+06	1.46055	7.59121	1.36863	6.34781
Q96M27	PRRC1	Protein PRRC1 (Proline-rich and coiled-coil-containing protein 1)	26780.9	23607	42304.6	151114	79903.2	120189	102296	144682	85252.8	0.933348	2.6518	0.963382	2.21499
Q96ME7	ZNF512	Zinc finger protein 512	99662.9	141872	139715	420997	201402	297014	205235	333392	228733	0.236808	1.8468	0.11515	0.770493
Q96MG7	NSMCE3	Non-structural maintenance of chromosomes element 3 homolog (Non-SMC element 3 homolog) (Hepatocellular carcinoma-associated protein 4) (MAGE-G1 antigen) (Melanoma-associated antigen G1) (Necdin-like protein 2)	24256.1	33047	35316.1	94940.5	53337.7	94002.4	63409.8	70324.9	48479.9	0.369968	1.83252	0.0532561	0.123535
Q96N66	MBOAT7	Lysophospholipid acyltransferase 7 (LPLAT 7) (EC 2.3.1.-) (1-acylglycerophosphatidylinositol O-acyltransferase) (Bladder and breast carcinoma-overexpressed gene 1 protein) (Leukocyte receptor cluster member 4) (Lysophosphatidylinositol acyltransferase) (LPIAT) (Lyso-PI acyltransferase) (Membrane-bound O-acyltransferase domain-containing protein 7) (O-acyltransferase domain-containing protein 7) (…	47540.8	74712	70990.8	188515	88661	138360	104262	170046	112643	0.0784479	0.483612	0.115993	0.949538
Q96P11	NSUN5	28S rRNA (cytosine-C(5))-methyltransferase (EC 2.1.1.-) (NOL1-related protein) (NOL1R) (NOL1/NOP2/Sun domain family member 5) (Williams-Beuren syndrome chromosomal region 20A protein)	28216.5	44330.4	33742.7	122617	71565	81087	58196.1	93329.5	61995.3	0.371209	2.74389	0.118502	0.915917
Q96PK6	RBM14	RNA-binding protein 14 (Paraspeckle protein 2) (PSP2) (RNA-binding motif protein 14) (RRM-containing coactivator activator/modulator) (Synaptotagmin-interacting protein) (SYT-interacting protein)	397286	608669	544425	1.6542e+06	861858	1.2433e+06	771897	1.2695e+06	770468	0.263091	2.7124	-0.0402452	0.280648
Q96PU4	UHRF2	E3 ubiquitin-protein ligase UHRF2 (EC 2.3.2.27) (Np95/ICBP90-like RING finger protein) (Np95-like RING finger protein) (Nuclear protein 97) (Nuclear zinc finger protein Np97) (RING finger protein 107) (RING-type E3 ubiquitin transferase UHRF2) (Ubiquitin-like PHD and RING finger domain-containing protein 2) (Ubiquitin-like-containing PHD and RING finger domains protein 2)	29821.2	50004.9	40669.7	124154	62988.5	85327.4	57505.3	108830	61696.2	0.166007	1.6914	0.0100076	0.0589134
Q96QK1	VPS35	Vacuolar protein sorting-associated protein 35 (hVPS35) (Maternal-embryonic 3) (Vesicle protein sorting 35)	60162.9	84229.3	78599.4	186337	97970.8	132189	125127	205147	137798	-0.120925	0.886468	0.170058	1.3407
Q96RP9	GFM1	Elongation factor G, mitochondrial (EF-Gmt) (Elongation factor G 1, mitochondrial) (mEF-G 1) (Elongation factor G1) (hEFG1)	40708	66676.6	50312.5	117137	61162	72509.9	61723.4	104657	68602	-0.344749	2.70454	-0.314081	3.02621
Q96RQ3	MCCC1	Methylcrotonoyl-CoA carboxylase subunit alpha, mitochondrial (MCCase subunit alpha) (EC 6.4.1.4) (3-methylcrotonyl-CoA carboxylase 1) (3-methylcrotonyl-CoA carboxylase biotin-containing subunit) (3-methylcrotonyl-CoA:carbon dioxide ligase subunit alpha)	171182	302472	245770	478380	260612	309693	308301	605163	342061	-0.453506	3.91177	-0.100306	0.755841
Q96RU3	FNBP1	Formin-binding protein 1 (Formin-binding protein 17) (hFBP17)	25211.6	44181.7	37213.9	155984	84327.1	116786	81613.8	122881	91134.3	0.749983	6.48126	0.607372	4.45723
Q96SB8	SMC6	Structural maintenance of chromosomes protein 6 (SMC protein 6) (SMC-6) (hSMC6)	32812.3	54038.3	51487.8	137849	70063.7	91839.1	68749.7	120338	76236.3	0.106189	0.74013	0.0518113	0.337543
Q96SI9	STRBP	Spermatid perinuclear RNA-binding protein	116597	201281	153783	509513	281724	361167	245236	417050	261188	0.294217	2.90251	0.0824501	0.746581
Q96ST3	SIN3A	Paired amphipathic helix protein Sin3a (Histone deacetylase complex subunit Sin3a) (Transcriptional corepressor Sin3a)	40645.1	68574.1	55336.3	135334	63613.7	93048.5	79777.4	140496	83727	-0.19499	1.83415	-0.0117781	0.0809131
Q96T58	SPEN	Msx2-interacting protein (SMART/HDAC1-associated repressor protein) (SPEN homolog)	55655.1	85246.8	84341.1	515413	258767	348037	316842	560066	312905	1.29874	7.84366	1.49199	7.14706
Q96T76	MMS19	MMS19 nucleotide excision repair protein homolog (hMMS19) (MET18 homolog) (MMS19-like protein)	51418.7	85437.3	55756.9	199435	105102	141387	104274	167349	119765	0.211687	1.28885	0.150805	0.74118
Q96T88	UHRF1	E3 ubiquitin-protein ligase UHRF1 (EC 2.3.2.27) (Inverted CCAAT box-binding protein of 90 kDa) (Nuclear protein 95) (Nuclear zinc finger protein Np95) (HuNp95) (hNp95) (RING finger protein 106) (RING-type E3 ubiquitin transferase UHRF1) (Transcription factor ICBP90) (Ubiquitin-like PHD and RING finger domain-containing protein 1) (hUHRF1) (Ubiquitin-like-containing PHD and RING finger domains pro…	33512.7	57538.9	43075	137179	64260.2	86814.1	64866.6	101730	64587.9	0.0806566	0.500233	-0.0937252	0.703119
Q99426	TBCB	Tubulin-folding cofactor B (Cytoskeleton-associated protein 1) (Cytoskeleton-associated protein CKAPI) (Tubulin-specific chaperone B)	103691	184807	156542	564028	296246	393385	322061	485281	341324	0.49729	4.72034	0.503981	4.0176
Q99436	PSMB7	Proteasome subunit beta type-7 (EC 3.4.25.1) (Macropain chain Z) (Multicatalytic endopeptidase complex chain Z) (Proteasome subunit Z)	35556.9	59779.8	50118.2	200584	87604.2	130880	110080	171677	120234	0.490136	4.03701	0.598257	5.02947
Q99439	CNN2	Calponin-2 (Calponin H2, smooth muscle) (Neutral calponin)	36829	68194.1	59475.8	240032	135610	163959	129170	182447	122398	0.732413	5.33153	0.543608	3.46726
Q99459	CDC5L	Cell division cycle 5-like protein (Cdc5-like protein) (Pombe cdc5-related protein)	61233.3	116398	96717.7	195927	105747	149366	106912	179320	125984	-0.2651	2.32536	-0.27662	2.20095
Q99460	PSMD1	26S proteasome non-ATPase regulatory subunit 1 (26S proteasome regulatory subunit RPN2) (26S proteasome regulatory subunit S1) (26S proteasome subunit p112)	121747	188795	195674	438037	221788	311785	282542	435383	295475	-0.0700521	0.377824	0.124709	0.711984
Q99497	PARK7	Parkinson disease protein 7 (Maillard deglycase) (Oncogene DJ1) (Parkinsonism-associated deglycase) (Protein DJ-1) (DJ-1) (Protein/nucleic acid deglycase DJ-1) (EC 3.1.2.-) (EC 3.5.1.-) (EC 3.5.1.124)	125111	212596	156880	564094	282014	400148	301614	544906	370160	0.323159	3.03811	0.40846	3.3508
Q99543	DNAJC2	DnaJ homolog subfamily C member 2 (M-phase phosphoprotein 11) (Zuotin-related factor 1) [Cleaved into: DnaJ homolog subfamily C member 2, N-terminally processed]	26113.7	42005.6	34653.1	97285.7	55001.7	67789.1	41299.7	81275.3	52787.7	0.0975361	0.767954	-0.139906	1.07312
Q99567	NUP88	Nuclear pore complex protein Nup88 (88 kDa nucleoporin) (Nucleoporin Nup88)	41197.6	60779.2	59837.4	165570	80474.1	118029	76680.5	143793	83702.4	0.143331	1.04725	-0.00587616	0.0270786
Q99575	POP1	Ribonucleases P/MRP protein subunit POP1 (hPOP1) (EC 3.1.26.5)	30593.7	41353.4	38447.2	134486	69686.2	94898.1	75671.2	102200	74665.7	0.410248	3.35855	0.337982	1.90017
Q99615	DNAJC7	DnaJ homolog subfamily C member 7 (Tetratricopeptide repeat protein 2) (TPR repeat protein 2)	46223.5	66651.3	58586.2	156035	91386.4	105934	81229.6	142141	92798.5	0.034423	0.163546	-0.0236511	0.140046
Q99623	PHB2	Prohibitin-2 (B-cell receptor-associated protein BAP37) (D-prohibitin) (Repressor of estrogen receptor activity)	122057	167032	156003	315794	156793	232927	184629	298233	199040	-0.367766	3.00749	-0.285205	2.23161
Q99661	KIF2C	Kinesin-like protein KIF2C (Kinesin-like protein 6) (Mitotic centromere-associated kinesin) (MCAK)	61613.5	95100.7	80293.7	206974	113104	149113	89283.3	173406	101160	-0.0234956	0.147361	-0.301817	2.80375
Q99714	HSD17B10	3-hydroxyacyl-CoA dehydrogenase type-2 (EC 1.1.1.35) (17-beta-estradiol 17-dehydrogenase) (EC 1.1.1.62) (2-methyl-3-hydroxybutyryl-CoA dehydrogenase) (MHBD) (3-alpha-(17-beta)-hydroxysteroid dehydrogenase (NAD(+))) (EC 1.1.1.239) (3-hydroxy-2-methylbutyryl-CoA dehydrogenase) (EC 1.1.1.178) (3-hydroxyacyl-CoA dehydrogenase type II) (3alpha(or 20beta)-hydroxysteroid dehydrogenase) (EC 1.1.1.53) (7-…	91736.9	161618	124043	316223	174492	234691	155596	278414	191613	-0.0486392	0.335827	-0.162648	1.39573
Q99798	ACO2	Aconitate hydratase, mitochondrial (Aconitase) (EC 4.2.1.3) (Citrate hydro-lyase)	345208	594645	457668	858211	468278	651611	537406	867854	576422	-0.494289	4.78809	-0.376859	3.71877
Q99816	TSG101	Tumor susceptibility gene 101 protein (ESCRT-I complex subunit TSG101)	33358	54748.2	46209	184603	91674.5	110406	100521	207384	115025	0.502277	4.03126	0.729342	5.0319
Q99829	CPNE1	Copine-1 (Chromobindin 17) (Copine I)	18702.6	34792.4	25680.5	89488.3	44478.4	55038	41284.8	78978.6	47021	0.250257	1.8802	0.185733	1.50257
Q99832	CCT7	T-complex protein 1 subunit eta (TCP-1-eta) (CCT-eta) (HIV-1 Nef-interacting protein) [Cleaved into: T-complex protein 1 subunit eta, N-terminally processed]	286319	478891	378991	1.08832e+06	564752	847100	669161	1.20258e+06	721137	0.120972	1.05293	0.280234	3.06065
Q99873	PRMT1	Protein arginine N-methyltransferase 1 (EC 2.1.1.319) (Histone-arginine N-methyltransferase PRMT1) (Interferon receptor 1-bound protein 4)	63651.2	123181	84420.4	258555	160740	200934	130107	246418	134171	0.231815	1.50657	0.0198927	0.0797844
Q99986	VRK1	Serine/threonine-protein kinase VRK1 (EC 2.7.11.1) (Vaccinia-related kinase 1)	502285	777132	617606	1.64719e+06	825015	1.23151e+06	872790	1.45918e+06	877691	-0.0554724	0.359035	-0.142471	1.24193
Q9BPX3	NCAPG	Condensin complex subunit 3 (Chromosome-associated protein G) (Condensin subunit CAP-G) (hCAP-G) (Melanoma antigen NY-MEL-3) (Non-SMC condensin I complex subunit G) (XCAP-G homolog)	93418.3	159594	117812	374084	173381	244149	186706	322512	208434	0.0702094	0.418657	0.065516	0.49042
Q9BQ39	DDX50	ATP-dependent RNA helicase DDX50 (EC 3.6.4.13) (DEAD box protein 50) (Gu-beta) (Nucleolar protein Gu2)	99665.6	155743	133333	353850	197272	256472	185576	316125	205017	0.0503254	0.361354	-0.0338716	0.273911
Q9BQ67	GRWD1	Glutamate-rich WD repeat-containing protein 1	22033.9	40080.6	34874.8	80636.1	43700.8	55886.3	44042.7	70320.3	46066	-0.0950047	0.665286	-0.174593	1.52892
Q9BQG0	MYBBP1A	Myb-binding protein 1A	702663	1.15337e+06	937573	2.12716e+06	1.03745e+06	1.48231e+06	1.14322e+06	1.93273e+06	1.26286e+06	-0.285238	2.98297	-0.254034	2.97593
Q9BRX2	PELO	Protein pelota homolog (EC 3.1.-.-)	24619.8	34698.3	30433.3	109421	50915	86268.7	72215.3	97583.7	66166.5	0.415544	2.96496	0.508071	3.00537
Q9BS26	ERP44	Endoplasmic reticulum resident protein 44 (ER protein 44) (ERp44) (Thioredoxin domain-containing protein 4)	24207.3	41861.9	38594.7	141888	78751.3	89959.6	42380.3	72523.6	43390.5	0.574003	4.14159	-0.290251	2.54135
Q9BSJ8	ESYT1	Extended synaptotagmin-1 (E-Syt1) (Membrane-bound C2 domain-containing protein)	502317	933510	786704	2.30026e+06	1.14374e+06	1.41975e+06	1.04006e+06	1.87466e+06	1.12562e+06	0.126039	0.804522	-0.0225936	0.129052
Q9BT22	ALG1	Chitobiosyldiphosphodolichol beta-mannosyltransferase (EC 2.4.1.142) (Asparagine-linked glycosylation protein 1 homolog) (Beta-1,4-mannosyltransferase) (GDP-Man:GlcNAc2-PP-dolichol mannosyltransferase) (GDP-mannose-dolichol diphosphochitobiose mannosyltransferase) (Mannosyltransferase-1) (MT-1) (hMat-1)	100811	123871	120363	366140	193394	283296	204355	308142	200726	0.258863	1.57344	0.14384	0.658978
Q9BTC0	DIDO1	Death-inducer obliterator 1 (DIO-1) (hDido1) (Death-associated transcription factor 1) (DATF-1)	20149.4	29046.4	38548.2	150683	77464.8	133108	74401.2	113184	75921.2	1.04799	4.27169	0.72677	2.8496
Q9BTT0	ANP32E	Acidic leucine-rich nuclear phosphoprotein 32 family member E (LANP-like protein) (LANP-L)	29864.8	55665.6	44236.2	86791.9	46750.9	65316.4	53003	103394	58137.1	-0.370746	3.56444	-0.175116	1.35233
Q9BTW9	TBCD	Tubulin-specific chaperone D (Beta-tubulin cofactor D) (tfcD) (SSD-1) (Tubulin-folding cofactor D)	216704	374430	305018	992355	469659	671783	563067	988983	619444	0.233125	2.25711	0.386804	4.18795
Q9BTX1	NDC1	Nucleoporin NDC1 (hNDC1) (Transmembrane protein 48)	40106	79715.3	60356.3	159408	86149.7	104467	83679.3	134211	78143.8	-0.0224978	0.0991831	-0.151749	0.928928
Q9BUJ2	HNRNPUL1	Heterogeneous nuclear ribonucleoprotein U-like protein 1 (Adenovirus early region 1B-associated protein 5) (E1B-55 kDa-associated protein 5) (E1B-AP5)	117070	187059	135154	413343	234932	300220	193748	371627	215384	0.112787	0.718498	-0.0975909	0.575759
Q9BV44	THUMPD3	THUMP domain-containing protein 3	42083.3	67527.8	68628.2	242618	107942	168153	135485	211640	131766	0.511731	3.53365	0.545158	3.60882
Q9BVJ6	UTP14A	U3 small nucleolar RNA-associated protein 14 homolog A (Antigen NY-CO-16) (Serologically defined colon cancer antigen 16)	32412.2	53727.5	46874	84456.1	52089.6	70044.8	54873.3	76204.9	55540.6	-0.34843	3.03391	-0.377318	2.74329
Q9BVL2	NUP58	Nucleoporin p58/p45 (58 kDa nucleoporin) (Nucleoporin-like protein 1)	281648	429404	367908	3.39637e+06	1.99167e+06	2.32638e+06	2.43875e+06	4.14132e+06	2.61822e+06	1.83483	9.23521	2.19055	9.76749
Q9BVP2	GNL3	Guanine nucleotide-binding protein-like 3 (E2-induced gene 3 protein) (Novel nucleolar protein 47) (NNP47) (Nucleolar GTP-binding protein 3) (Nucleostemin)	238474	411827	329804	1.07559e+06	507227	662351	482163	841568	479474	0.172676	1.35795	-0.0179753	0.109691
Q9BW27	NUP85	Nuclear pore complex protein Nup85 (85 kDa nucleoporin) (FROUNT) (Nucleoporin Nup75) (Nucleoporin Nup85) (Pericentrin-1)	53528.1	95680.1	68755.8	188530	97310.7	117815	79194.4	165703	96958.3	-0.114667	0.701731	-0.262401	1.75951
Q9BX67	JAM3	Junctional adhesion molecule C (JAM-C) (JAM-2) (Junctional adhesion molecule 3) (JAM-3) [Cleaved into: Soluble form of JAM-C (sJAM-C)]	23391.5	44539.4	42206.5	294975	211495	255011	66324.1	88219.2	63747.4	1.84575	7.27858	0.158489	0.650448
Q9BXJ9	NAA15	N-alpha-acetyltransferase 15, NatA auxiliary subunit (Gastric cancer antigen Ga19) (N-terminal acetyltransferase) (NMDA receptor-regulated protein 1) (Protein tubedown-1) (Tbdn100)	144477	263967	217135	873550	396250	567100	441492	764904	463987	0.53511	4.33593	0.533625	4.67279
Q9BXP5	SRRT	Serrate RNA effector molecule homolog (Arsenite-resistance protein 2)	298856	585464	476766	1.48851e+06	705710	1.00588e+06	799400	1.41257e+06	831556	0.233722	1.77033	0.284484	2.2378
Q9BXW7	HDHD5	Haloacid dehalogenase-like hydrolase domain-containing 5 (Cat eye syndrome critical region protein 5)	109370	163901	163386	290178	131257	223974	199337	329885	208972	-0.473149	3.23376	-0.136781	1.01659
Q9BZE4	GTPBP4	Nucleolar GTP-binding protein 1 (Chronic renal failure gene protein) (GTP-binding protein NGB)	304503	475529	400068	938398	512696	677992	559867	866915	687089	-0.156147	1.54221	-0.0384198	0.180211
Q9BZF1	OSBPL8	Oxysterol-binding protein-related protein 8 (ORP-8) (OSBP-related protein 8)	108857	173246	141954	294111	155664	199443	146375	282782	178246	-0.397227	3.96507	-0.39265	3.53715
Q9BZZ5	API5	Apoptosis inhibitor 5 (API-5) (Antiapoptosis clone 11 protein) (AAC-11) (Cell migration-inducing gene 8 protein) (Fibroblast growth factor 2-interacting factor) (FIF) (Protein XAGL)	225584	368939	292614	489427	270690	439119	368629	593470	375611	-0.568491	4.23929	-0.296102	3.05798
Q9C0K0	BCL11B	B-cell lymphoma/leukemia 11B (BCL-11B) (B-cell CLL/lymphoma 11B) (COUP-TF-interacting protein 2) (Radiation-induced tumor suppressor gene 1 protein) (hRit1)	26017.7	48341.2	35446.6	119613	56898	82873.6	59583.4	94276.5	62430.1	0.233142	1.95123	0.11172	0.833275
Q9GZR7	DDX24	ATP-dependent RNA helicase DDX24 (EC 3.6.4.13) (DEAD box protein 24)	124092	244076	200586	585740	284622	448224	302080	538664	340123	0.219595	1.55121	0.182306	1.36319
Q9H0A0	NAT10	RNA cytidine acetyltransferase (EC 2.3.1.-) (18S rRNA cytosine acetyltransferase) (N-acetyltransferase 10) (N-acetyltransferase-like protein) (hALP)	565453	957860	773089	1.44897e+06	733791	995798	777408	1.46e+06	910587	-0.541152	5.27351	-0.444286	4.27634
Q9H0C8	ILKAP	Integrin-linked kinase-associated serine/threonine phosphatase 2C (ILKAP) (EC 3.1.3.16)	146527	244220	209803	616970	314957	382734	270737	520143	351428	0.115513	0.825487	0.0267187	0.142137
Q9H0D6	XRN2	5'-3' exoribonuclease 2 (EC 3.1.13.-) (DHM1-like protein) (DHP protein)	55550.7	86631.8	70746.2	160830	81752.9	95988.3	77264	139214	91841.5	-0.357179	2.75875	-0.367893	3.54307
Q9H0E3	SAP130	Histone deacetylase complex subunit SAP130 (130 kDa Sin3-associated polypeptide) (Sin3-associated polypeptide p130)	105287	95398.4	107384	510800	262956	370075	335117	528626	383404	0.854824	3.23736	1.12758	3.42663
Q9H0S4	DDX47	Probable ATP-dependent RNA helicase DDX47 (EC 3.6.4.13) (DEAD box protein 47)	111718	186403	186811	442014	198332	281706	212984	379139	232555	-0.09848	0.498085	-0.123107	0.77678
Q9H0U3	MAGT1	Magnesium transporter protein 1 (MagT1) (Dolichyl-diphosphooligosaccharide--protein glycosyltransferase subunit MAGT1) (Oligosaccharyl transferase subunit MAGT1) (Implantation-associated protein) (IAP)	342989	577062	519392	1.32466e+06	675976	945694	619396	1.10924e+06	682492	0.0268021	0.165653	-0.150348	1.49319
Q9H1A4	ANAPC1	Anaphase-promoting complex subunit 1 (APC1) (Cyclosome subunit 1) (Mitotic checkpoint regulator) (Testis-specific gene 24 protein)	34582.3	53856.6	44507	99693.8	49470.7	56603	52435.5	103053	57841.2	-0.403338	2.82478	-0.241911	2.10496
Q9H2U2	PPA2	Inorganic pyrophosphatase 2, mitochondrial (EC 3.6.1.1) (Pyrophosphatase SID6-306) (Pyrophosphate phospho-hydrolase 2) (PPase 2)	91083.3	128944	111339	340117	204966	242274	177452	310972	179880	0.243107	1.76335	0.0945981	0.627317
Q9H307	PNN	Pinin (140 kDa nuclear and cell adhesion-related phosphoprotein) (Desmosome-associated protein) (Domain-rich serine protein) (DRS protein) (DRSP) (Melanoma metastasis clone A protein) (Nuclear protein SDK3) (SR-like protein)	50728.7	90031.2	77117.3	192401	98355	145400	96163.2	144416	91412.2	0.00131438	0.00677799	-0.263585	2.13493
Q9H330	TMEM245	Transmembrane protein 245 (Protein CG-2)	36046	44209.2	47744.6	254689	130121	180639	81123.7	118510	84853.6	1.11206	5.96075	0.260673	1.2346
Q9H3K6	BOLA2	BolA-like protein 2	190873	311598	282775	1.01832e+06	512587	724299	536002	1.01616e+06	613340	0.509591	4.86908	0.557178	4.70821
Q9H3N1	TMX1	Thioredoxin-related transmembrane protein 1 (Thioredoxin domain-containing protein 1) (Transmembrane Trx-related protein)	142518	262201	183991	308498	170725	235360	177672	310292	180268	-0.703809	5.39519	-0.709225	4.82456
Q9H3U1	UNC45A	Protein unc-45 homolog A (Unc-45A) (GCUNC-45) (Smooth muscle cell-associated protein 1) (SMAP-1)	93684.2	153867	128091	390163	182260	256667	207015	394577	227595	0.114486	0.922209	0.230426	2.34089
Q9H490	PIGU	Phosphatidylinositol glycan anchor biosynthesis class U protein (Cell division cycle protein 91-like 1) (Protein CDC91-like 1) (GPI transamidase component PIG-U)	36970.7	67373.8	53970.8	104238	61200.7	72598.4	65952.9	124080	118678	-0.392414	3.33294	0.070786	0.164938
Q9H583	HEATR1	HEAT repeat-containing protein 1 (Protein BAP28) (U3 small nucleolar RNA-associated protein 10 homolog) [Cleaved into: HEAT repeat-containing protein 1, N-terminally processed]	381239	592871	486514	930015	490216	629936	538903	968873	564341	-0.525598	4.86951	-0.406164	3.85929
Q9H6R4	NOL6	Nucleolar protein 6 (Nucleolar RNA-associated protein) (Nrap)	119295	173672	178985	416717	220066	327466	225486	340894	220507	0.0186142	0.081749	-0.149347	0.878416
Q9H845	ACAD9	Complex I assembly factor ACAD9, mitochondrial (Acyl-CoA dehydrogenase family member 9) (ACAD-9) (EC 1.3.8.-)	162463	271398	206867	414817	218517	313213	214785	382084	252939	-0.441211	4.28032	-0.484717	4.31006
Q9H8H0	NOL11	Nucleolar protein 11	47687.1	84076.6	71765.1	178315	89537.2	124535	81394.6	144168	94354.7	-0.0576809	0.410871	-0.234639	2.43786
Q9H8H2	DDX31	Probable ATP-dependent RNA helicase DDX31 (EC 3.6.4.13) (DEAD box protein 31) (Helicain)	22190	41512.7	36254.1	110465	64043.3	86842.5	64356.2	103041	68081.4	0.413193	3.37127	0.368386	3.01276
Q9H967	WDR76	WD repeat-containing protein 76	59515.5	97563.1	104947	245605	117273	170958	125719	221967	140018	0.0175587	0.0637662	0.0134214	0.048383
Q9H9B4	SFXN1	Sideroflexin-1	404449	581711	517791	1.18271e+06	588998	897361	649894	1.06263e+06	700430	-0.20081	1.67672	-0.217037	1.97284
Q9H9J2	MRPL44	39S ribosomal protein L44, mitochondrial (L44mt) (MRP-L44) (EC 3.1.26.-) (Mitochondrial large ribosomal subunit protein mL44)	23341.4	37397.6	36015.3	98693	45423	64783.5	53383.5	78885.7	57803.9	0.0819236	0.484918	0.104127	0.608651
Q9HAV4	XPO5	Exportin-5 (Exp5) (Ran-binding protein 21)	51700.5	86558	65315.8	222397	105955	155161	120196	198176	126784	0.227694	2.03881	0.242854	2.41929
Q9HAV7	GRPEL1	GrpE protein homolog 1, mitochondrial (HMGE) (Mt-GrpE#1)	77501.3	135800	114220	374438	205494	297007	209900	350571	232050	0.428983	4.15882	0.39592	4.02596
Q9HB19	PLEKHA2	Pleckstrin homology domain-containing family A member 2 (PH domain-containing family A member 2) (Tandem PH domain-containing protein 2) (TAPP-2)	54298.8	65384.1	61690	213436	110930	139597	96723.6	156542	95265.1	0.317944	1.83652	0.0262998	0.0878389
Q9HC38	GLOD4	Glyoxalase domain-containing protein 4	48283.2	75222.1	68712.6	251280	131524	189198	141487	225072	135154	0.561757	5.23812	0.489233	4.02513
Q9HCD5	NCOA5	Nuclear receptor coactivator 5 (NCoA-5) (Coactivator independent of AF-2) (CIA)	46488.6	81396.6	70101.6	281810	152453	225024	132250	195860	140118	0.74196	6.06733	0.377908	3.0678
Q9HCG8	CWC22	Pre-mRNA-splicing factor CWC22 homolog (Nucampholin homolog) (fSAPb)	28743	51175.2	43571.5	85790.1	48238	61333.4	56922.2	90224.3	63268.7	-0.325389	3.1171	-0.0995128	0.777494
Q9HCS7	XAB2	Pre-mRNA-splicing factor SYF1 (Protein HCNP) (XPA-binding protein 2)	35886.7	58478.2	50363.2	131439	67513.6	89732.9	70320.9	133008	157326	-0.0161214	0.0995939	0.386289	0.854121
Q9HD20	ATP13A1	Endoplasmic reticulum transmembrane helix translocase (EC 7.4.2.-) (Endoplasmic reticulum P5A-ATPase)	25210.7	42479.8	36970.9	91224.6	39149.8	50410.7	47768.4	93430	51881.3	-0.258941	1.61402	-0.0329678	0.193201
Q9HD45	TM9SF3	Transmembrane 9 superfamily member 3 (EP70-P-iso) (SM-11044-binding protein)	251285	460420	342944	874809	470226	706936	468358	772591	475672	-0.0293763	0.156857	-0.174488	1.55196
Q9HDC9	APMAP	Adipocyte plasma membrane-associated protein (Protein BSCv)	37813.9	69513.8	52967.3	197471	122279	146414	64185.7	108477	62535.8	0.568185	4.37975	-0.331852	2.84961
Q9NP72	RAB18	Ras-related protein Rab-18	59051.4	94491.7	79167.2	237050	129681	170647	127393	203156	125148	0.202706	2.14969	0.0779107	0.648611
Q9NQ55	PPAN	Suppressor of SWI4 1 homolog (Ssf-1) (Brix domain-containing protein 3) (Peter Pan homolog)	122590	199992	182039	670677	308333	455502	303759	506598	292595	0.479251	4.1641	0.231382	2.04315
Q9NQC3	RTN4	Reticulon-4 (Foocen) (Neurite outgrowth inhibitor) (Nogo protein) (Neuroendocrine-specific protein) (NSP) (Neuroendocrine-specific protein C homolog) (RTN-x) (Reticulon-5)	70731.1	158106	103160	226408	143905	191467	120801	208084	137421	-0.175613	0.784108	-0.352766	1.94017
Q9NQG5	RPRD1B	Regulation of nuclear pre-mRNA domain-containing protein 1B (Cell cycle-related and expression-elevated protein in tumor)	17585.6	33198.6	30350	50335.8	26719.5	41440.7	29273.1	58642.6	36356.1	-0.436155	3.0923	-0.27264	1.65036
Q9NQW7	XPNPEP1	Xaa-Pro aminopeptidase 1 (EC 3.4.11.9) (Aminoacylproline aminopeptidase) (Cytosolic aminopeptidase P) (Soluble aminopeptidase P) (sAmp) (X-Pro aminopeptidase 1) (X-prolyl aminopeptidase 1, soluble)	32922	58377.8	48280.7	144100	69795.6	94326.5	66750.8	142528	81917.8	0.130699	1.073	0.14324	0.907368
Q9NR30	DDX21	Nucleolar RNA helicase 2 (EC 3.6.4.13) (DEAD box protein 21) (Gu-alpha) (Nucleolar RNA helicase Gu) (Nucleolar RNA helicase II) (RH II/Gu)	420975	730021	608321	1.20541e+06	677316	839908	707063	1.26077e+06	750103	-0.362255	3.5272	-0.26706	2.90723
Q9NR31	SAR1A	GTP-binding protein SAR1a (COPII-associated small GTPase)	6561.36	8307.45	9238	18659	9628.5	10712.7	9823.61	19767	12228.6	-0.342465	1.68021	-0.134338	0.547819
Q9NR56	MBNL1	Muscleblind-like protein 1 (Triplet-expansion RNA-binding protein)	7998.57	11435.8	10043.1	76918.4	47361.1	85766	45814.3	57426.3	39315.3	1.81603	6.86475	1.39906	5.66848
Q9NRG9	AAAS	Aladin (Adracalin)	74366.6	122641	91506.5	224845	131832	158872	115542	213380	126283	-0.155135	1.12949	-0.247036	2.22338
Q9NRL2	BAZ1A	Bromodomain adjacent to zinc finger domain protein 1A (ATP-dependent chromatin-remodeling protein) (ATP-utilizing chromatin assembly and remodeling factor 1) (hACF1) (CHRAC subunit ACF1) (Williams syndrome transcription factor-related chromatin-remodeling factor 180) (WCRF180) (hWALp1)	144462	215840	177582	371674	182935	232608	187644	329787	214153	-0.482548	3.9373	-0.460488	4.09456
Q9NRZ9	HELLS	Lymphoid-specific helicase (EC 3.6.4.-) (Proliferation-associated SNF2-like protein) (SWI/SNF2-related matrix-associated actin-dependent regulator of chromatin subfamily A member 6)	139066	234147	173528	375120	212509	276759	193735	385233	197917	-0.33221	3.06114	-0.418048	2.82832
Q9NSD9	FARSB	Phenylalanine--tRNA ligase beta subunit (EC 6.1.1.20) (Phenylalanyl-tRNA synthetase beta subunit) (PheRS)	321369	545288	445976	1.18684e+06	627162	851913	653300	1.26688e+06	785489	0.0195368	0.12852	0.138611	1.25144
Q9NSE4	IARS2	Isoleucine--tRNA ligase, mitochondrial (EC 6.1.1.5) (Isoleucyl-tRNA synthetase) (IleRS)	182098	290464	262885	419422	235539	306278	246360	454850	293676	-0.613357	5.52358	-0.465872	4.22028
Q9NTI5	PDS5B	Sister chromatid cohesion protein PDS5 homolog B (Androgen-induced proliferation inhibitor) (Androgen-induced prostate proliferative shutoff-associated protein AS3)	310085	530269	407674	834291	439204	601192	476984	881561	511411	-0.415105	4.21437	-0.319431	3.09055
Q9NTJ3	SMC4	Structural maintenance of chromosomes protein 4 (SMC protein 4) (SMC-4) (Chromosome-associated polypeptide C) (hCAP-C) (XCAP-C homolog)	108847	178627	143265	310796	176279	229544	171751	308041	197078	-0.262372	2.7033	-0.244506	2.7365
Q9NTJ5	SACM1L	Phosphatidylinositol-3-phosphatase SAC1 (EC 3.1.3.64) (Phosphatidylinositol-4-phosphate phosphatase) (Suppressor of actin mutations 1-like protein)	442992	692668	625898	1.09257e+06	591296	804371	680107	1.24861e+06	716499	-0.508583	4.96623	-0.325632	3.12595
Q9NTZ6	RBM12	RNA-binding protein 12 (RNA-binding motif protein 12) (SH3/WW domain anchor protein in the nucleus) (SWAN)	33566.9	68806	50886.3	507770	290114	335408	272527	453260	275971	1.91796	8.52192	1.84656	7.71957
Q9NU22	MDN1	Midasin (Dynein-related AAA-ATPase MDN1) (MIDAS-containing protein)	84726.5	143956	115574	334186	176899	224199	178586	318367	194099	0.0904141	0.724281	0.109305	1.16722
Q9NUB1	ACSS1	Acetyl-coenzyme A synthetase 2-like, mitochondrial (EC 6.2.1.1) (Acetate--CoA ligase 2) (Acetyl-CoA synthetase 2) (AceCS2) (Acyl-CoA synthetase short-chain family member 1) (Propionate--CoA ligase) (EC 6.2.1.17)	80627.6	134887	111433	249861	159969	186156	131469	239388	146619	-0.114537	0.725936	-0.237207	2.74566
Q9NVI1	FANCI	Fanconi anemia group I protein (Protein FACI)	159067	259301	206049	462180	238258	308591	270665	487875	301691	-0.320784	3.2003	-0.137216	1.44985
Q9NVI7	ATAD3A	ATPase family AAA domain-containing protein 3A	140003	242457	181202	523256	269727	415380	277838	478606	267044	0.0969627	0.682427	-0.0371882	0.204477
Q9NVP1	DDX18	ATP-dependent RNA helicase DDX18 (EC 3.6.4.13) (DEAD box protein 18) (Myc-regulated DEAD box protein) (MrDb)	308582	472931	448336	823487	457583	613373	455789	789632	486525	-0.380367	3.58967	-0.407911	3.7458
Q9NW13	RBM28	RNA-binding protein 28 (RNA-binding motif protein 28)	26411.8	41677.9	25947	51702.3	31490.4	42425.3	26594.2	47429.5	29241	-0.562583	2.98928	-0.757214	3.64138
Q9NX40	OCIAD1	OCIA domain-containing protein 1 (Ovarian cancer immunoreactive antigen domain containing 1) (Ovarian carcinoma immunoreactive antigen)	14585.8	27452.6	19769.6	56826	33961.9	40335.3	26126.2	48870.7	33298.2	0.111978	0.669888	-0.0717953	0.387435
Q9NX63	CHCHD3	MICOS complex subunit MIC19 (Coiled-coil-helix-coiled-coil-helix domain-containing protein 3)	28667.7	50708.6	44345.8	168879	85664.6	129294	87096.6	130132	85217.3	0.632323	5.33341	0.421573	3.3411
Q9NXE4	SMPD4	Sphingomyelin phosphodiesterase 4 (EC 3.1.4.12) (Neutral sphingomyelinase 3) (nSMase-3) (nSMase3) (Neutral sphingomyelinase III)	104391	185575	168213	319374	172164	198154	179909	275255	186355	-0.406807	2.96808	-0.379568	2.98642
Q9NXV6	CDKN2AIP	CDKN2A-interacting protein (Collaborator of ARF)	12147.7	21068.7	23480.9	73038.2	42152.4	60403.1	38937.6	59714.2	35716.8	0.66328	3.59376	0.39529	1.83167
Q9NY12	GAR1	H/ACA ribonucleoprotein complex subunit 1 (Nucleolar protein family A member 1) (snoRNP protein GAR1)	124053	212558	173799	285473	172241	230827	134955	234095	152806	-0.551138	4.80793	-0.855152	6.74946
Q9NYU2	UGGT1	UDP-glucose:glycoprotein glucosyltransferase 1 (UGT1) (hUGT1) (EC 2.4.1.-) (UDP--Glc:glycoprotein glucosyltransferase) (UDP-glucose ceramide glucosyltransferase-like 1)	59526.9	106525	105822	221992	124343	170596	141522	212090	129415	-0.0502707	0.224876	-0.0357423	0.128164
Q9NZ01	TECR	Very-long-chain enoyl-CoA reductase (EC 1.3.1.93) (Synaptic glycoprotein SC2) (Trans-2,3-enoyl-CoA reductase) (TER)	209105	356888	287626	559538	306966	431547	308591	515669	322655	-0.391277	4.07727	-0.46075	4.68363
Q9NZ08	ERAP1	Endoplasmic reticulum aminopeptidase 1 (EC 3.4.11.-) (ARTS-1) (Adipocyte-derived leucine aminopeptidase) (A-LAP) (Aminopeptidase PILS) (Puromycin-insensitive leucyl-specific aminopeptidase) (PILS-AP) (Type 1 tumor necrosis factor receptor shedding aminopeptidase regulator)	173587	269288	232833	775373	422823	493083	236250	436484	280632	0.310296	2.61056	-0.409895	3.93967
Q9NZB2	FAM120A	Constitutive coactivator of PPAR-gamma-like protein 1 (Oxidative stress-associated Src activator) (Protein FAM120A)	38016.4	67920.9	64856.8	195407	91468.1	147132	106812	155649	122311	0.337068	2.34314	0.320488	1.81638
Q9NZI8	IGF2BP1	Insulin-like growth factor 2 mRNA-binding protein 1 (IGF2 mRNA-binding protein 1) (IMP-1) (IMP1) (Coding region determinant-binding protein) (CRD-BP) (IGF-II mRNA-binding protein 1) (VICKZ family member 1) (Zipcode-binding protein 1) (ZBP-1)	76795.9	135728	107597	349181	167809	229732	161470	270626	181876	0.207837	1.91466	0.0503138	0.404902
Q9NZJ7	MTCH1	Mitochondrial carrier homolog 1 (Presenilin-associated protein)	20963.6	32243.6	24806.9	67426.1	33200.4	43697	33257.6	53120.9	39384.4	-0.139126	0.988561	-0.195849	1.37117
Q9NZL4	HSPBP1	Hsp70-binding protein 1 (HspBP1) (Heat shock protein-binding protein 1) (Hsp70-binding protein 2) (HspBP2) (Hsp70-interacting protein 1) (Hsp70-interacting protein 2)	46424.4	78193.4	58278	183162	100403	218141	98672.1	182057	118119	0.427768	1.61064	0.228585	2.03203
Q9P016	THYN1	Thymocyte nuclear protein 1 (Thymocyte protein Thy28)	195396	326096	263150	821667	440038	579904	393481	699257	446485	0.227547	2.44675	0.0775514	0.76863
Q9P035	HACD3	Very-long-chain (3R)-3-hydroxyacyl-CoA dehydratase 3 (EC 4.2.1.134) (3-hydroxyacyl-CoA dehydratase 3) (HACD3) (Butyrate-induced protein 1) (B-ind1) (hB-ind1) (Protein-tyrosine phosphatase-like A domain-containing protein 1)	90198.8	154631	118548	241965	133063	157660	118628	264621	137316	-0.447843	3.80386	-0.419368	2.59369
Q9P0L0	VAPA	Vesicle-associated membrane protein-associated protein A (VAMP-A) (VAMP-associated protein A) (VAP-A) (33 kDa VAMP-associated protein) (VAP-33)	57169.8	107106	88731.7	188848	120291	143533	92389.1	170775	92036.9	-0.125509	0.744029	-0.407402	3.02591
Q9P258	RCC2	Protein RCC2 (RCC1-like protein TD-60) (Telophase disk protein of 60 kDa)	725044	1.10087e+06	873535	3.117e+06	1.56293e+06	2.19692e+06	1.68435e+06	2.87348e+06	1.72289e+06	0.326132	3.038	0.313204	2.81684
Q9P265	DIP2B	Disco-interacting protein 2 homolog B (DIP2 homolog B)	19950.8	32078.4	35038.3	85852.8	52243.5	61895.7	49414.7	89524.7	48663.7	0.222733	1.1774	0.207532	1.02079
Q9P289	STK26	Serine/threonine-protein kinase 26 (EC 2.7.11.1) (MST3 and SOK1-related kinase) (Mammalian STE20-like protein kinase 4) (MST-4) (STE20-like kinase MST4) (Serine/threonine-protein kinase MASK)	6958.15	11180.5	8176.28	20589	10877.6	14710.5	10479.1	21301.7	14628.8	-0.196324	1.60867	-0.0934923	0.411776
Q9P2E9	RRBP1	Ribosome-binding protein 1 (180 kDa ribosome receptor homolog) (RRp) (ES/130-related protein) (Ribosome receptor protein)	85118.5	115676	114319	297303	153371	240275	213809	261704	177106	0.107058	0.597673	0.165895	0.607505
Q9P2I0	CPSF2	Cleavage and polyadenylation specificity factor subunit 2 (Cleavage and polyadenylation specificity factor 100 kDa subunit) (CPSF 100 kDa subunit)	28906.9	48318.9	38711.9	94245.7	50691.1	71481	56434.9	94501.8	56346.2	-0.100944	0.913192	-0.0553412	0.443268
Q9P2J5	LARS1	Leucine--tRNA ligase, cytoplasmic (EC 6.1.1.4) (Leucyl-tRNA synthetase) (LeuRS)	391912	675433	643723	1.38249e+06	674079	924906	758791	1.36969e+06	839062	-0.207715	1.58261	-0.0950062	0.629994
Q9P2N5	RBM27	RNA-binding protein 27 (RNA-binding motif protein 27)	81571.6	123897	125521	574925	299974	390466	307680	537898	314019	0.922809	6.268	0.905305	5.50348
Q9P2N6	KANSL3	KAT8 regulatory NSL complex subunit 3 (NSL complex protein NSL3) (Non-specific lethal 3 homolog) (Serum inhibited-related protein) (Testis development protein PRTD)	18415.2	36107.9	29266.1	120998	66318.5	82995	69689.6	113515	70944.2	0.71171	5.2329	0.736501	4.95832
Q9P2R7	SUCLA2	Succinate--CoA ligase [ADP-forming] subunit beta, mitochondrial (EC 6.2.1.5) (ATP-specific succinyl-CoA synthetase subunit beta) (A-SCS) (Succinyl-CoA synthetase beta-A chain) (SCS-betaA)	188306	312290	288821	519435	281515	409351	337207	546632	384426	-0.381475	3.54572	-0.193242	1.66702
Q9UBB4	ATXN10	Ataxin-10 (Brain protein E46 homolog) (Spinocerebellar ataxia type 10 protein)	70203.2	112541	96337.1	274388	134064	164488	142861	269108	166252	0.00970832	0.0440378	0.143149	1.44993
Q9UBD5	ORC3	Origin recognition complex subunit 3 (Origin recognition complex subunit Latheo)	27813.3	43414.7	41706	112185	60122.2	75566.9	63810.4	85929.5	64732.6	0.125822	0.926103	0.0589095	0.247672
Q9UBM7	DHCR7	7-dehydrocholesterol reductase (7-DHC reductase) (EC 1.3.1.21) (Delta7-sterol reductase) (Sterol Delta(7)-reductase) (Sterol reductase SR-2)	309461	530809	463884	1.02585e+06	531382	693394	522731	906290	601110	-0.217108	2.11064	-0.246179	2.58019
Q9UBU9	NXF1	Nuclear RNA export factor 1 (Tip-associated protein) (Tip-associating protein) (mRNA export factor TAP)	20373	31448.8	26825.9	41023	21761.7	32275.8	23600.9	37101.1	29761.5	-0.738798	6.22117	-0.680012	4.24608
Q9UBW7	ZMYM2	Zinc finger MYM-type protein 2 (Fused in myeloproliferative disorders protein) (Rearranged in atypical myeloproliferative disorder protein) (Zinc finger protein 198)	19772	25817	27649.2	83191.5	39592.7	59541.4	46569.4	61147.2	44506.2	0.278254	1.73473	0.175385	0.705515
Q9UBX3	SLC25A10	Mitochondrial dicarboxylate carrier (Solute carrier family 25 member 10)	243200	416835	361658	823478	432973	600010	489589	757518	489532	-0.139011	1.3375	-0.110829	0.928318
Q9UG22	GIMAP2	GTPase IMAP family member 2 (Immunity-associated protein 2) (hIMAP2)	72582.1	95122.9	88760.2	342323	143317	226150	176180	236253	161790	0.405511	2.48973	0.272491	1.37647
Q9UGP8	SEC63	Translocation protein SEC63 homolog	79449.9	166770	122654	236278	128372	173715	108347	200838	139574	-0.421602	3.13671	-0.579445	3.40686
Q9UH99	SUN2	SUN domain-containing protein 2 (Protein unc-84 homolog B) (Rab5-interacting protein) (Rab5IP) (Sad1/unc-84 protein-like 2)	31610.7	49608.8	39197.7	104217	59871.1	78656	48249.3	81737.4	54461.4	0.0117937	0.0624113	-0.278511	2.77412
Q9UHB9	SRP68	Signal recognition particle subunit SRP68 (SRP68) (Signal recognition particle 68 kDa protein)	46428.7	80219	64317.8	167120	87466.7	133140	99080.6	158652	102690	0.0201531	0.115903	0.0373162	0.282906
Q9UHD8	SEPTIN9	Septin-9 (MLL septin-like fusion protein MSF-A) (MLL septin-like fusion protein) (Ovarian/Breast septin) (Ov/Br septin) (Septin D1)	123350	201154	154477	451368	222965	343968	259032	463276	262807	0.0710532	0.470278	0.133351	1.096
Q9UHQ9	CYB5R1	NADH-cytochrome b5 reductase 1 (b5R.1) (EC 1.6.2.2) (Humb5R2) (NAD(P)H:quinone oxidoreductase type 3 polypeptide A2)	39683.6	63621.7	44360.9	95735.1	54597.3	75706.4	56490.4	106699	69581.5	-0.380279	2.8045	-0.245222	1.5605
Q9UHR5	SAP30BP	SAP30-binding protein (Transcriptional regulator protein HCNGP)	36088.4	79249.8	51122.8	407494	213067	274472	241403	393075	204351	1.46228	7.00196	1.47023	5.4361
Q9UI08	EVL	Ena/VASP-like protein (Ena/vasodilator-stimulated phosphoprotein-like)	6103.18	11713.6	9399.05	42381.6	23432.6	40660.8	24913.2	37508.6	27700	0.982469	5.3863	0.875705	5.2224
Q9UIA9	XPO7	Exportin-7 (Exp7) (Ran-binding protein 16)	98237.6	188281	158643	395729	199822	256119	213615	366423	240709	-0.0582495	0.310517	0.014102	0.0701591
Q9UIG0	BAZ1B	Tyrosine-protein kinase BAZ1B (EC 2.7.10.2) (Bromodomain adjacent to zinc finger domain protein 1B) (Williams syndrome transcription factor) (Williams-Beuren syndrome chromosomal region 10 protein) (Williams-Beuren syndrome chromosomal region 9 protein) (hWALp2)	323088	559861	465311	1.04903e+06	533390	752261	579488	980413	598788	-0.213187	2.26244	-0.209052	2.33326
Q9UIQ6	LNPEP	Leucyl-cystinyl aminopeptidase (Cystinyl aminopeptidase) (EC 3.4.11.3) (Insulin-regulated membrane aminopeptidase) (Insulin-responsive aminopeptidase) (IRAP) (Oxytocinase) (OTase) (Placental leucine aminopeptidase) (P-LAP) [Cleaved into: Leucyl-cystinyl aminopeptidase, pregnancy serum form]	226415	417020	307881	2.33913e+06	1.38891e+06	1.63909e+06	482798	780046	431819	1.51846	8.20593	-0.0482639	0.22446
Q9UIS9	MBD1	Methyl-CpG-binding domain protein 1 (CXXC-type zinc finger protein 3) (Methyl-CpG-binding protein MBD1) (Protein containing methyl-CpG-binding domain 1)	9218.53	9062.15	10839.4	43246.7	18409.9	26543	19494.6	33465.8	21684.5	0.527602	2.0105	0.441702	1.56219
Q9UJ70	NAGK	N-acetyl-D-glucosamine kinase (N-acetylglucosamine kinase) (EC 2.7.1.59) (GlcNAc kinase)	23436.2	40226.1	25489.6	85552.9	47629.6	67106.2	48857.4	83854.5	50955.2	0.182188	0.990278	0.159473	0.804809
Q9UJU2	LEF1	Lymphoid enhancer-binding factor 1 (LEF-1) (T cell-specific transcription factor 1-alpha) (TCF1-alpha)	18050.9	32055.7	29339.5	73876.4	42030.2	59378.4	44760	63212.8	61939.9	0.159735	1.17466	0.242433	0.866835
Q9UJV9	DDX41	Probable ATP-dependent RNA helicase DDX41 (EC 3.6.4.13) (DEAD box protein 41) (DEAD box protein abstrakt homolog)	29410.8	49871.3	42681.1	103185	51360	66902.2	47945.6	101686	58419	-0.153359	1.34927	-0.148579	0.998664
Q9UJX3	ANAPC7	Anaphase-promoting complex subunit 7 (APC7) (Cyclosome subunit 7)	133756	204403	194712	639977	323632	440143	298495	514024	331625	0.378734	3.52821	0.205411	1.95021
Q9UJZ1	STOML2	Stomatin-like protein 2, mitochondrial (SLP-2) (EPB72-like protein 2) (Paraprotein target 7) (Paratarg-7)	193073	324219	275820	1.3609e+06	714291	938931	436300	829693	495327	0.9208	7.37283	0.246197	2.55479
Q9UKF6	CPSF3	Cleavage and polyadenylation specificity factor subunit 3 (EC 3.1.27.-) (Cleavage and polyadenylation specificity factor 73 kDa subunit) (CPSF 73 kDa subunit) (mRNA 3'-end-processing endonuclease CPSF-73)	29851.4	53649.3	37123.4	110369	53126.4	72408.2	49916.2	100067	54623.6	-0.0418715	0.205542	-0.147418	0.852848
Q9UKM9	RALY	RNA-binding protein Raly (Autoantigen p542) (Heterogeneous nuclear ribonucleoprotein C-like 2) (hnRNP core protein C-like 2) (hnRNP associated with lethal yellow protein homolog)	826771	1.60338e+06	1.15438e+06	2.22288e+06	1.21549e+06	1.65828e+06	1.19814e+06	2.13631e+06	1.34041e+06	-0.470641	3.94276	-0.491904	3.83385
Q9UKV3	ACIN1	Apoptotic chromatin condensation inducer in the nucleus (Acinus)	310094	521698	414025	1.0087e+06	606515	782034	482528	805935	492514	-0.0417395	0.25328	-0.374644	3.8719
Q9UKW4	VAV3	Guanine nucleotide exchange factor VAV3 (VAV-3)	17927.8	33464.9	21926.6	52194.3	27171.9	40381.4	36000.6	53311.8	31085	-0.27987	1.95123	-0.15311	0.68452
Q9UL46	PSME2	Proteasome activator complex subunit 2 (11S regulator complex subunit beta) (REG-beta) (Activator of multicatalytic protease subunit 2) (Proteasome activator 28 subunit beta) (PA28b) (PA28beta)	42035	56105.3	48101.2	160388	94503.9	130844	86730.2	169331	112969	0.388689	2.74445	0.410574	2.47882
Q9ULV4	CORO1C	Coronin-1C (Coronin-3) (hCRNN4)	88955.1	146255	114553	327042	179265	267561	179366	314044	193567	0.144668	1.20179	0.0768519	0.707686
Q9UMS4	PRPF19	Pre-mRNA-processing factor 19 (EC 2.3.2.27) (Nuclear matrix protein 200) (PRP19/PSO4 homolog) (hPso4) (RING-type E3 ubiquitin transferase PRP19) (Senescence evasion factor)	149649	262506	245712	729343	380777	543567	389075	672009	436265	0.335108	2.89187	0.307446	2.56295
Q9UNM6	PSMD13	26S proteasome non-ATPase regulatory subunit 13 (26S proteasome regulatory subunit RPN9) (26S proteasome regulatory subunit S11) (26S proteasome regulatory subunit p40.5)	172301	295124	225137	536514	271690	396411	302710	570430	360073	-0.208752	2.03759	-0.0664236	0.48696
Q9UNX4	WDR3	WD repeat-containing protein 3	244370	387430	342219	703881	337290	490438	381809	655156	417426	-0.372104	3.6876	-0.317404	3.55593
Q9UPN9	TRIM33	E3 ubiquitin-protein ligase TRIM33 (EC 2.3.2.27) (Ectodermin homolog) (RET-fused gene 7 protein) (Protein Rfg7) (RING-type E3 ubiquitin transferase TRIM33) (Transcription intermediary factor 1-gamma) (TIF1-gamma) (Tripartite motif-containing protein 33)	46354.7	79329.3	71015.8	266489	153304	181107	153563	313834	176806	0.620873	4.89778	0.795859	5.14525
Q9UQ35	SRRM2	Serine/arginine repetitive matrix protein 2 (300 kDa nuclear matrix antigen) (Serine/arginine-rich splicing factor-related nuclear matrix protein of 300 kDa) (SR-related nuclear matrix protein of 300 kDa) (Ser/Arg-related nuclear matrix protein of 300 kDa) (Splicing coactivator subunit SRm300) (Tax-responsive enhancer element-binding protein 803) (TaxREB803)	95618.5	170809	145788	548831	274442	385695	272233	415116	320427	0.548975	5.01436	0.428745	3.07482
Q9UQ80	PA2G4	Proliferation-associated protein 2G4 (Cell cycle protein p38-2G4 homolog) (hG4-1) (ErbB3-binding protein 1)	318699	480747	453552	1.16014e+06	585071	850727	590199	1.18982e+06	772163	0.0310056	0.181444	0.107846	0.623595
Q9UQE7	SMC3	Structural maintenance of chromosomes protein 3 (SMC protein 3) (SMC-3) (Basement membrane-associated chondroitin proteoglycan) (Bamacan) (Chondroitin sulfate proteoglycan 6) (Chromosome-associated polypeptide) (hCAP)	106356	192122	135858	251052	129071	197401	152115	291324	180316	-0.585841	4.59672	-0.371738	2.88485
Q9Y228	TRAF3IP3	TRAF3-interacting JNK-activating modulator (TRAF3-interacting protein 3)	63168.7	99567.6	102664	388094	188494	284712	209883	302807	195788	0.683229	4.80207	0.542605	3.2181
Q9Y230	RUVBL2	RuvB-like 2 (EC 3.6.4.12) (48 kDa TATA box-binding protein-interacting protein) (48 kDa TBP-interacting protein) (51 kDa erythrocyte cytosolic protein) (ECP-51) (INO80 complex subunit J) (Repressing pontin 52) (Reptin 52) (TIP49b) (TIP60-associated protein 54-beta) (TAP54-beta)	194185	377380	332119	559993	305558	348449	308900	599612	331228	-0.556376	3.58879	-0.435551	2.79388
Q9Y262	EIF3L	Eukaryotic translation initiation factor 3 subunit L (eIF3l) (Eukaryotic translation initiation factor 3 subunit 6-interacting protein) (Eukaryotic translation initiation factor 3 subunit E-interacting protein)	226229	372502	290860	648283	370836	511200	409679	733612	457544	-0.211945	2.00671	-0.0508089	0.413104
Q9Y265	RUVBL1	RuvB-like 1 (EC 3.6.4.12) (49 kDa TATA box-binding protein-interacting protein) (49 kDa TBP-interacting protein) (54 kDa erythrocyte cytosolic protein) (ECP-54) (INO80 complex subunit H) (Nuclear matrix protein 238) (NMP 238) (Pontin 52) (TIP49a) (TIP60-associated protein 54-alpha) (TAP54-alpha)	83436.8	137155	105344	227052	132326	163323	137054	217844	150207	-0.312198	2.82008	-0.248359	2.34167
Q9Y266	NUDC	Nuclear migration protein nudC (Nuclear distribution protein C homolog)	31142.3	60158.7	52511.8	209853	107797	168737	115737	157047	109814	0.77206	5.18713	0.572677	3.1759
Q9Y277	VDAC3	Voltage-dependent anion-selective channel protein 3 (VDAC-3) (hVDAC3) (Outer mitochondrial membrane protein porin 3)	178337	306403	266164	1.21111e+06	698816	933352	519928	832358	514434	0.933818	7.07225	0.432082	3.94244
Q9Y295	DRG1	Developmentally-regulated GTP-binding protein 1 (DRG-1) (Neural precursor cell expressed developmentally down-regulated protein 3) (NEDD-3) (Translation factor GTPase DRG1) (TRAFAC GTPase DRG1) (EC 3.6.5.-)	26894.3	49709.1	44261.3	85547.3	52732.3	55503.3	40639.2	84644.3	56114.2	-0.29355	1.72139	-0.311568	1.78278
Q9Y2K7	KDM2A	Lysine-specific demethylase 2A (EC 1.14.11.27) (CXXC-type zinc finger protein 8) (F-box and leucine-rich repeat protein 11) (F-box protein FBL7) (F-box protein Lilina) (F-box/LRR-repeat protein 11) (JmjC domain-containing histone demethylation protein 1A) ([Histone-H3]-lysine-36 demethylase 1A)	41501.5	56006.9	56854	163481	76058.9	127359	117183	133374	106410	0.207062	1.19968	0.33771	1.28411
Q9Y2U8	LEMD3	Inner nuclear membrane protein Man1 (LEM domain-containing protein 3)	28586.6	53986.3	41605.6	124187	65205.5	76449	49752.1	90347.9	59537.3	0.102485	0.589678	-0.193721	1.64141
Q9Y2W1	THRAP3	Thyroid hormone receptor-associated protein 3 (BCLAF1 and THRAP3 family member 2) (Thyroid hormone receptor-associated protein complex 150 kDa component) (Trap150)	73203.5	108265	90316.9	222096	116442	162925	120078	198517	123771	-0.134795	1.14127	-0.199329	1.83521
Q9Y2X3	NOP58	Nucleolar protein 58 (Nucleolar protein 5)	455336	722346	611956	1.89481e+06	1.02804e+06	1.3162e+06	879540	1.51133e+06	935720	0.236427	2.45091	-0.0037254	0.02533
Q9Y314	NOSIP	Nitric oxide synthase-interacting protein (E3 ubiquitin-protein ligase NOSIP) (EC 2.3.2.27) (RING-type E3 ubiquitin transferase NOSIP) (eNOS-interacting protein)	22404.9	46240.1	36655.1	166704	87368.2	119109	82062.5	152338	83562.2	0.850594	5.68548	0.717218	4.16422
Q9Y383	LUC7L2	Putative RNA-binding protein Luc7-like 2	17920.2	34495.5	23295.1	50659.7	27453.1	32893.2	28152	55664.8	31239.2	-0.4314	3.03775	-0.291718	1.8664
Q9Y394	DHRS7	Dehydrogenase/reductase SDR family member 7 (EC 1.1.-.-) (Retinal short-chain dehydrogenase/reductase 4) (retSDR4) (Short chain dehydrogenase/reductase family 34C member 1)	101136	196647	155956	314661	157427	222716	173264	319618	222782	-0.377049	3.27709	-0.224215	1.53661
Q9Y3B3	TMED7	Transmembrane emp24 domain-containing protein 7 (p24 family protein gamma-3) (p24gamma3) (p27)	49628.3	76735.2	61405.3	207777	139085	171886	86847.6	139483	86239.2	0.482347	3.41829	-0.160353	1.40515
Q9Y3B4	SF3B6	Splicing factor 3B subunit 6 (Pre-mRNA branch site protein p14) (SF3b 14 kDa subunit) (SF3B14a) (Spliceosome-associated protein, 14-kDa) (Splicing factor 3b, subunit 6, 14kDa)	15520.9	21544.6	24073.8	74625.2	40273.3	62766.9	39311.1	65640.7	49091.5	0.529571	3.24577	0.445168	2.38831
Q9Y3C6	PPIL1	Peptidyl-prolyl cis-trans isomerase-like 1 (PPIase) (EC 5.2.1.8) (Rotamase PPIL1)	117922	212352	189740	513879	272935	355579	253970	424063	277857	0.143356	1.10943	0.00482345	0.0245907
Q9Y3F4	STRAP	Serine-threonine kinase receptor-associated protein (MAP activator with WD repeats) (UNR-interacting protein) (WD-40 repeat protein PT-WD)	58821.8	93072.1	86501.7	278907	123531	207785	125120	235102	144856	0.318779	2.36212	0.176359	1.6117
Q9Y3I0	RTCB	RNA-splicing ligase RtcB homolog (EC 6.5.1.8) (3'-phosphate/5'-hydroxy nucleic acid ligase)	12769.4	24970.7	18110	45643.6	31549.8	40919.9	26250.9	48370.5	31694.4	0.129784	0.594841	0.0535033	0.287185
Q9Y3T9	NOC2L	Nucleolar complex protein 2 homolog (Protein NOC2 homolog) (NOC2-like protein) (Novel INHAT repressor)	101287	159454	127514	322502	158152	217710	202514	316959	216848	-0.177	1.61415	0.0387519	0.253737
Q9Y490	TLN1	Talin-1	405074	689768	590157	1.44227e+06	748432	1.08675e+06	894142	1.55543e+06	1.02409e+06	-0.0436937	0.310637	0.15683	1.71542
Q9Y4A5	TRRAP	Transformation/transcription domain-associated protein (350/400 kDa PCAF-associated factor) (PAF350/400) (STAF40) (Tra1 homolog)	100598	163920	127175	297151	147695	198793	162819	295750	188808	-0.301699	2.91513	-0.174776	1.72438
Q9Y4I1	MYO5A	Unconventional myosin-Va (Dilute myosin heavy chain, non-muscle) (Myosin heavy chain 12) (Myosin-12) (Myoxin)	10830.3	18771.5	20159.6	62201.6	30614.1	49742.7	43987.3	57658.5	41284.3	0.522922	3.01222	0.67821	3.01428
Q9Y4L1	HYOU1	Hypoxia up-regulated protein 1 (150 kDa oxygen-regulated protein) (ORP-150) (170 kDa glucose-regulated protein) (GRP-170)	451542	804933	702597	3.54445e+06	1.77717e+06	2.3788e+06	909981	1.36794e+06	917529	0.970986	7.00786	-0.15965	1.22375
Q9Y4W2	LAS1L	Ribosomal biogenesis protein LAS1L (Protein LAS1 homolog)	98656.9	147304	117458	407580	221502	264783	183249	348423	212732	0.281998	2.2067	0.117249	0.84401
Q9Y4W6	AFG3L2	AFG3-like protein 2 (EC 3.4.24.-) (Paraplegin-like protein)	70500	115225	96510	171216	87710.5	120237	79253	169986	90954	-0.586054	5.70933	-0.665415	4.34263
Q9Y512	SAMM50	Sorting and assembly machinery component 50 homolog (Transformation-related gene 3 protein) (TRG-3)	441418	661441	615666	953775	564252	790302	587827	885636	607783	-0.573096	4.64295	-0.609034	4.54312
Q9Y520	PRRC2C	Protein PRRC2C (BAT2 domain-containing protein 1) (HBV X-transactivated gene 2 protein) (HBV XAg-transactivated protein 2) (HLA-B-associated transcript 2-like 2) (Proline-rich and coiled-coil-containing protein 2C)	83918.6	171319	139913	1.08336e+06	559080	798416	615398	1.02581e+06	641249	1.64919	8.32781	1.67077	7.29741
Q9Y5B9	SUPT16H	FACT complex subunit SPT16 (Chromatin-specific transcription elongation factor 140 kDa subunit) (FACT 140 kDa subunit) (FACTp140) (Facilitates chromatin transcription complex subunit SPT16) (hSPT16)	498287	840264	711047	1.24186e+06	697598	974984	750549	1.37149e+06	809522	-0.48578	4.76552	-0.385189	3.96801
Q9Y5J1	UTP18	U3 small nucleolar RNA-associated protein 18 homolog (WD repeat-containing protein 50)	38623.6	71176.1	56925.6	101310	52620.3	76375.5	55973.1	93950.1	64144.5	-0.527432	4.8331	-0.510833	4.39501
Q9Y5K5	UCHL5	Ubiquitin carboxyl-terminal hydrolase isozyme L5 (UCH-L5) (EC 3.4.19.12) (Ubiquitin C-terminal hydrolase UCH37) (Ubiquitin thioesterase L5)	62335.2	95959.7	77042.6	183482	87000.1	122860	99296.3	192746	127487	-0.290792	2.62913	-0.0786582	0.471863
Q9Y5L0	TNPO3	Transportin-3 (Importin-12) (Imp12) (Transportin-SR) (TRN-SR)	44628.2	101720	78269.4	237803	122683	172907	131536	233576	152418	0.288591	1.64004	0.359912	1.91075
Q9Y5M8	SRPRB	Signal recognition particle receptor subunit beta (SR-beta) (Protein APMCF1)	51179	108697	77938.2	229701	129595	158959	108037	209840	123720	0.162105	0.925693	0.0176884	0.0660655
Q9Y5Q9	GTF3C3	General transcription factor 3C polypeptide 3 (Transcription factor IIIC 102 kDa subunit) (TFIIIC 102 kDa subunit) (TFIIIC102) (Transcription factor IIIC subunit gamma) (TF3C-gamma)	19361.6	42056.3	27489.7	70295	36914.7	47131.8	37335	69827.9	40815.3	-0.170623	0.89411	-0.130486	0.601365
Q9Y606	PUS1	tRNA pseudouridine synthase A (EC 5.4.99.12) (tRNA pseudouridine(38-40) synthase) (tRNA pseudouridylate synthase I) (tRNA-uridine isomerase I)	28377.2	43210.7	33068.8	69082.6	44144.2	53238.8	42821.7	78184.5	45152.3	-0.320113	2.25527	-0.247353	1.9649
Q9Y617	PSAT1	Phosphoserine aminotransferase (EC 2.6.1.52) (Phosphohydroxythreonine aminotransferase) (PSAT)	56121.6	99252.1	72792.4	204071	107392	141298	114638	207987	136403	-0.00957852	0.049401	0.121101	0.957591
Q9Y666	SLC12A7	Solute carrier family 12 member 7 (Electroneutral potassium-chloride cotransporter 4) (K-Cl cotransporter 4)	47703.5	48498.7	46378.8	221972	103216	147484	101496	181182	125023	0.671701	2.90003	0.618128	2.33302
Q9Y678	COPG1	Coatomer subunit gamma-1 (Gamma-1-coat protein) (Gamma-1-COP)	49973.7	71923.3	57561.1	224734	111921	158782	133055	221265	153551	0.436343	3.59498	0.605173	4.2513
Q9Y6A4	CFAP20	Cilia- and flagella-associated protein 20 (Basal body up-regulated protein 22) (Transcription factor IIB)	30443.6	55597.6	47271.1	117643	56254.5	85346.5	60581.6	114243	72151.3	-0.0474173	0.274447	0.000439018	0.00214787
Q9Y6C9	MTCH2	Mitochondrial carrier homolog 2 (Met-induced mitochondrial protein)	382338	649283	562300	1.48364e+06	777203	988143	688932	1.25309e+06	731758	0.0224224	0.131209	-0.154131	1.54674
Q9Y6M7	SLC4A7	Sodium bicarbonate cotransporter 3 (Electroneutral Na/HCO(3) cotransporter) (Sodium bicarbonate cotransporter 2) (Sodium bicarbonate cotransporter 2b) (Bicarbonate transporter) (Solute carrier family 4 member 7)	39620.9	57762.7	46240.6	223527	127572	128645	58556	98995.2	66234	0.71787	3.97236	-0.260437	2.14575
Q9Y6N5	SQOR	Sulfide:quinone oxidoreductase, mitochondrial (SQOR) (EC 1.8.5.8) (Sulfide dehydrogenase-like) (Sulfide quinone oxidoreductase)	143064	244009	199472	395283	222449	272381	238889	398209	257724	-0.393188	3.77598	-0.274859	3.19234
Q9Y6Y8	SEC23IP	SEC23-interacting protein (p125)	10550.7	15353.7	14811	80945.1	44992.3	55679	54134.9	70099.1	49310.7	1.14646	7.28362	1.20876	5.37309

## Sheet: Table S2-unique glycopeptide
Metabolic label	Peptide sequence	Modification type	Protein accession	Protein name	Modification site
GalNAz	AAcLPLPGYR	HexNAc(1)	P13796	Plastin-2 OS=Homo sapiens OX=9606 GN=LCP1 PE=1 SV=6	C
GalNAz	AANIVIQTEPPVPVsINSNITR	HexNAc(1)	Q9P2N5	RNA-binding protein 27 OS=Homo sapiens OX=9606 GN=RBM27 PE=1 SV=2	S
GalNAz	ADRPSLEKPEPIHLSVSTPVtQGGTVK	HexNAc(1)	Q96T58	Msx2-interacting protein OS=Homo sapiens OX=9606 GN=SPEN PE=1 SV=1	T
GalNAz	AGAPDEAVCGENVsQIYCALLGCMDDYTTDSR	HexNAc(2)	Q9BTW9	Tubulin-specific chaperone D OS=Homo sapiens OX=9606 GN=TBCD PE=1 SV=2	S
GalNAz	AGPGsLELCGLPSQK	HexNAc(1)	Q14684	Ribosomal RNA processing protein 1 homolog B OS=Homo sapiens OX=9606 GN=RRP1B PE=1 SV=3	S
GalNAz	AGSPPSIVLGPAQVQQVLtSNVQTIcNGTVSVASSPSFSATAPVVTFSPR	HexNAc(1)	P32519	ETS-related transcription factor Elf-1 OS=Homo sapiens OX=9606 GN=ELF1 PE=1 SV=2	T
GalNAz	AGYsQGATQYTQAQQTR	HexNAc(1)	Q96KR1	Zinc finger RNA-binding protein OS=Homo sapiens OX=9606 GN=ZFR PE=1 SV=2	S
GalNAz	APQTPLMPSFSAPSGTGLLPTPItQQASLTSLAQGTGTTSAITFPEEQEDPR	HexNAc(1)	Q96M27	Protein PRRC1 OS=Homo sapiens OX=9606 GN=PRRC1 PE=1 SV=1	T
GalNAz	APVPSTcSSTFPEELSPPSHQAK	HexNAc(1)	Q14980	Nuclear mitotic apparatus protein 1 OS=Homo sapiens OX=9606 GN=NUMA1 PE=1 SV=2	C
GalNAz	APVPtGEVYFADSFDR	HexNAc(1)	P27824	Calnexin OS=Homo sapiens OX=9606 GN=CANX PE=1 SV=2	T
GalNAz	APVPTGEVYFADsFDRGTLSGWILSK	HexNAc(1)	P27824	Calnexin OS=Homo sapiens OX=9606 GN=CANX PE=1 SV=2	S
GalNAz	APVTVTsLPAGVR	HexNAc(1)	P51610	Host cell factor 1 OS=Homo sapiens OX=9606 GN=HCFC1 PE=1 SV=2	S
GalNAz	AQPsASLGVGYR	HexNAc(1)	Q96PK6	RNA-binding protein 14 OS=Homo sapiens OX=9606 GN=RBM14 PE=1 SV=2	S
GalNAz	AQPSVsLGAAYR	HexNAc(1)	Q96PK6	RNA-binding protein 14 OS=Homo sapiens OX=9606 GN=RBM14 PE=1 SV=2	S
GalNAz	AQPSVsLGAPYR	HexNAc(1)	Q96PK6	RNA-binding protein 14 OS=Homo sapiens OX=9606 GN=RBM14 PE=1 SV=2	S
GalNAz	ASPSKPASAPAsR	HexNAc(1)	P27816	Microtubule-associated protein 4 OS=Homo sapiens OX=9606 GN=MAP4 PE=1 SV=3	S
GalNAz	AsSTSLTSTQPTK	HexNAc(1)	P35658	Nuclear pore complex protein Nup214 OS=Homo sapiens OX=9606 GN=NUP214 PE=1 SV=2	S
GalNAz	AtCAPQHGAPGPGPADASK	HexNAc(1)	P21333	Filamin-A OS=Homo sapiens OX=9606 GN=FLNA PE=1 SV=4	T
GalNAz	AVLCPQPtR	HexNAc(1)	P15153	Ras-related C3 botulinum toxin substrate 2 OS=Homo sapiens OX=9606 GN=RAC2 PE=1 SV=1	T
GalNAz	AVQDLcGWR	HexNAc(1)	Q9P258	Protein RCC2 OS=Homo sapiens OX=9606 GN=RCC2 PE=1 SV=2	C
GalNAz	AVSTPAPATTQQSAPASTTAVtSSTTTTVAQAPTPVPALAPTSTPASITPASATASSEPAPASAAK	HexNAc(2)	P54727	UV excision repair protein RAD23 homolog B OS=Homo sapiens OX=9606 GN=RAD23B PE=1 SV=1	T
GalNAz	cCsGAIIVLTK	HexNAc(1)	P14618	Pyruvate kinase PKM OS=Homo sapiens OX=9606 GN=PKM PE=1 SV=4	S
GalNAz	CHtPPLYR	HexNAc(1)	Q02543	60S ribosomal protein L18a OS=Homo sapiens OX=9606 GN=RPL18A PE=1 SV=2	T
GalNAz	CPEALFQPSFLGmEScGIHETTFNSIMK	HexNAc(1)	P60709	Actin, cytoplasmic 1 OS=Homo sapiens OX=9606 GN=ACTB PE=1 SV=1	C
GalNAz	DDDGGEDDDANcNLIcGDEYGPETR	HexNAc(1)	Q08211	ATP-dependent RNA helicase A OS=Homo sapiens OX=9606 GN=DHX9 PE=1 SV=4	C
GalNAz	DFQTLENWmLQTLNEEPVtPEPEVEPPSAPELK	HexNAc(1)	Q8NBS9	Thioredoxin domain-containing protein 5 OS=Homo sapiens OX=9606 GN=TXNDC5 PE=1 SV=2	T
GalNAz	DLNYCFsGMSDHR	HexNAc(1)	P31943	Heterogeneous nuclear ribonucleoprotein H OS=Homo sapiens OX=9606 GN=HNRNPH1 PE=1 SV=4	S
GalNAz	DPGsQLRACPPGTAACLVRGHQAFDVGQPR	HexNAc(1)Hex(1)NeuAc(2)	P11717	Cation-independent mannose-6-phosphate receptor OS=Homo sapiens OX=9606 GN=IGF2R PE=1 SV=3	S
GalNAz	DsCPLDcK	HexNAc(1)	P84103	Serine/arginine-rich splicing factor 3 OS=Homo sapiens OX=9606 GN=SRSF3 PE=1 SV=1	S
GalNAz	DTQTSITDScAVYR	HexNAc(1)	Q9Y5M8	Signal recognition particle receptor subunit beta OS=Homo sapiens OX=9606 GN=SRPRB PE=1 SV=3	C
GalNAz	EDSMDMDMsPLR	HexNAc(2)	P06748	Nucleophosmin OS=Homo sapiens OX=9606 GN=NPM1 PE=1 SV=2	S
GalNAz	EFHHGPDPTDtAPGEQAQDVASSPPESSFQK	HexNAc(1)	Q9BS26	Endoplasmic reticulum resident protein 44 OS=Homo sapiens OX=9606 GN=ERP44 PE=1 SV=1	T
GalNAz	EGFSIPVsADGFK	HexNAc(1)	P49792	E3 SUMO-protein ligase RanBP2 OS=Homo sapiens OX=9606 GN=RANBP2 PE=1 SV=2	S
GalNAz	EGICAIGGTSEQSsVGTQHSYSEEEK	HexNAc(1)	P13796	Plastin-2 OS=Homo sapiens OX=9606 GN=LCP1 PE=1 SV=6	S
GalNAz	EGICAIGGTSEQSsVGTQHSYSEEEKYAFVNWINK	HexNAc(1)	P13796	Plastin-2 OS=Homo sapiens OX=9606 GN=LCP1 PE=1 SV=6	S
GalNAz	ELLFYPPSMEAVVsGEScPGK	HexNAc(2)	Q5JPE7	Nodal modulator 2 OS=Homo sapiens OX=9606 GN=NOMO2 PE=1 SV=1	S
GalNAz	FACHsASLTVR	HexNAc(1)	Q15233	Non-POU domain-containing octamer-binding protein OS=Homo sapiens OX=9606 GN=NONO PE=1 SV=4	S
GalNAz	FGLSSGLSNPVSLTPFQFGVsNLGQEEKKEELPKSSSAGFSFGTGVINSTPAPANTIVTSENK	HexNAc(1)	P49790	Nuclear pore complex protein Nup153 OS=Homo sapiens OX=9606 GN=NUP153 PE=1 SV=2	S
GalNAz	FGVSSSSSGPSQTLTsTGNFK	HexNAc(1)	P49790	Nuclear pore complex protein Nup153 OS=Homo sapiens OX=9606 GN=NUP153 PE=1 SV=2	S
GalNAz	FICtTSAIQNR	HexNAc(1)	P53396	ATP-citrate synthase OS=Homo sapiens OX=9606 GN=ACLY PE=1 SV=3	T
GalNAz	FINYVKNcFR	HexNAc(1)	P06748	Nucleophosmin OS=Homo sapiens OX=9606 GN=NPM1 PE=1 SV=2	C
GalNAz	FTAAATSTPVSSSQSAPPMSPFSsASKPAASGPLSHPTPLSAPPSSVPLK	HexNAc(1)	P35658	Nuclear pore complex protein Nup214 OS=Homo sapiens OX=9606 GN=NUP214 PE=1 SV=2	S
GalNAz	GFDtSSSSSNSAASSSFK	HexNAc(1)	P49790	Nuclear pore complex protein Nup153 OS=Homo sapiens OX=9606 GN=NUP153 PE=1 SV=2	T
GalNAz	GGGFFSGLGGKPSQDAANKNPFSSASGGFGSTATSNTsNLFGNSGAK	HexNAc(1)	P35658	Nuclear pore complex protein Nup214 OS=Homo sapiens OX=9606 GN=NUP214 PE=1 SV=2	S
GalNAz	GGTPGSGAAAAAGSKPPPsSSASASSSSSSFAQQR	HexNAc(1)	O14497	AT-rich interactive domain-containing protein 1A OS=Homo sapiens OX=9606 GN=ARID1A PE=1 SV=3	S
GalNAz	GLYDGPVCEVsVTPK	HexNAc(1)	Q16555	Dihydropyrimidinase-related protein 2 OS=Homo sapiens OX=9606 GN=DPYSL2 PE=1 SV=1	S
GalNAz	GQPVsTAVSAPNTVSSTPGQK	HexNAc(1)	Q12830	Nucleosome-remodeling factor subunit BPTF OS=Homo sapiens OX=9606 GN=BPTF PE=1 SV=3	S
GalNAz	GTTATSAQANSTPtSVASVVTSAESPASR	HexNAc(1)	Q86YP4	Transcriptional repressor p66-alpha OS=Homo sapiens OX=9606 GN=GATAD2A PE=1 SV=1	T
GalNAz	GTTTNATSTTTTTAStAVADAQKR	HexNAc(1)	Q9UHR5	SAP30-binding protein OS=Homo sapiens OX=9606 GN=SAP30BP PE=1 SV=1	T
GalNAz	HELQANcYEEVKDRcTLAEK	HexNAc(1)	P23528	Cofilin-1 OS=Homo sapiens OX=9606 GN=CFL1 PE=1 SV=3	C
GalNAz	HIGVCIsVANNR	HexNAc(1)	O60506	Heterogeneous nuclear ribonucleoprotein Q OS=Homo sapiens OX=9606 GN=SYNCRIP PE=1 SV=2	S
GalNAz	IDSVAAQPTATSPVVYtRPAISSFSSSGIGFGESLK	HexNAc(1)	P49790	Nuclear pore complex protein Nup153 OS=Homo sapiens OX=9606 GN=NUP153 PE=1 SV=2	T
GalNAz	IETAVTSTPSASGQFSKPFSFSPSGtGFNFGIITPTPSSNFTAAQGATPSTK	HexNAc(1)	P35658	Nuclear pore complex protein Nup214 OS=Homo sapiens OX=9606 GN=NUP214 PE=1 SV=2	T
GalNAz	IFmFNVCGTMPVcGTILGK	HexNAc(1)Hex(1)NeuAc(1)	P11717	Cation-independent mannose-6-phosphate receptor OS=Homo sapiens OX=9606 GN=IGF2R PE=1 SV=3	C
GalNAz	IGGPLGTGAFGAPGFNTtTATLGFGAPQAPVALTDPNASAAQQAVLQQHINSLTYSPFGDSPLFR	HexNAc(1)	P52948	Nuclear pore complex protein Nup98-Nup96 OS=Homo sapiens OX=9606 GN=NUP98 PE=1 SV=4	T
GalNAz	IIPTLEEGLQLPSPTATSQLPLESDAVEcLNYQHYK	HexNAc(1)	P61978	Heterogeneous nuclear ribonucleoprotein K OS=Homo sapiens OX=9606 GN=HNRNPK PE=1 SV=1	C
GalNAz	IIsNASCTTNcLAPLAK	HexNAc(1); HexNAc(1); HexNAc(1)	P04406	Glyceraldehyde-3-phosphate dehydrogenase OS=Homo sapiens OX=9606 GN=GAPDH PE=1 SV=3	S;C;T
GalNAz	ILcSNPNTGEVLYELPTNTQWCFDIQWCPR	HexNAc(2)Hex(1)	O94979	Protein transport protein Sec31A OS=Homo sapiens OX=9606 GN=SEC31A PE=1 SV=3	C
GalNAz	ILDILGETcKSEPVKEESSELEQPFAQDTSSVGPDR	HexNAc(1)	Q14151	Scaffold attachment factor B2 OS=Homo sapiens OX=9606 GN=SAFB2 PE=1 SV=1	C
GalNAz	ILDILGETcKSEPVKEESSELEQPFAQDTSSVGPDRK	HexNAc(1)	Q14151	Scaffold attachment factor B2 OS=Homo sapiens OX=9606 GN=SAFB2 PE=1 SV=1	C
GalNAz	ILDSFAAAPVPtTTLVLK	HexNAc(1)	P18583	Protein SON OS=Homo sapiens OX=9606 GN=SON PE=1 SV=4	T
GalNAz	INISEGNcPER	HexNAc(1)	Q15366	Poly(rC)-binding protein 2 OS=Homo sapiens OX=9606 GN=PCBP2 PE=1 SV=1	C
GalNAz	IPPSSAPtVLSVPAGTTIVK	HexNAc(1)	P51610	Host cell factor 1 OS=Homo sapiens OX=9606 GN=HCFC1 PE=1 SV=2	T
GalNAz	IPPSSAPTVLSVPAGtTIVKTMAVTPGTTTLPATVK	HexNAc(1)	P51610	Host cell factor 1 OS=Homo sapiens OX=9606 GN=HCFC1 PE=1 SV=2	T
GalNAz	IsLPITSSSLPTFNFSSPEITTSSPSPINSSQALTNK	HexNAc(1)	P49790	Nuclear pore complex protein Nup153 OS=Homo sapiens OX=9606 GN=NUP153 PE=1 SV=2	S
GalNAz	ISVAtGALEAAQGSK	HexNAc(1)	P51610	Host cell factor 1 OS=Homo sapiens OX=9606 GN=HCFC1 PE=1 SV=2	T
GalNAz	KCGETAFIAPQcEMIPIEWVCR	HexNAc(2)Hex(1)	P22234	Multifunctional protein ADE2 OS=Homo sapiens OX=9606 GN=PAICS PE=1 SV=3	C
GalNAz	KFDFDAcNEVPPAPK	HexNAc(1)	Q14151	Scaffold attachment factor B2 OS=Homo sapiens OX=9606 GN=SAFB2 PE=1 SV=1	C
GalNAz	KGPQNQVGAGTTTGLFGSSPATSSATGLFSSSTtNSGFAYGQNK	HexNAc(1)	P52948	Nuclear pore complex protein Nup98-Nup96 OS=Homo sapiens OX=9606 GN=NUP98 PE=1 SV=4	T
GalNAz	KGTTTNATSTTTTTAsTAVADAQK	HexNAc(1)	Q9UHR5	SAP30-binding protein OS=Homo sapiens OX=9606 GN=SAP30BP PE=1 SV=1	S
GalNAz	KGTTtNATSTTTTTASTAVADAQKR	HexNAc(1)	Q9UHR5	SAP30-binding protein OS=Homo sapiens OX=9606 GN=SAP30BP PE=1 SV=1	T
GalNAz	KTPTTVVPLIStIAGDSSR	HexNAc(2)	Q14119	Vascular endothelial zinc finger 1 OS=Homo sapiens OX=9606 GN=VEZF1 PE=1 SV=2	T
GalNAz	LAGtESPVR	HexNAc(1)	P02786	Transferrin receptor protein 1 OS=Homo sapiens OX=9606 GN=TFRC PE=1 SV=2	T
GalNAz	LAGTEsPVREEPGEDFPAAR	HexNAc(1)	P02786	Transferrin receptor protein 1 OS=Homo sapiens OX=9606 GN=TFRC PE=1 SV=2	S
GalNAz	LAPPSLAQQQGFQPGLsQPTSVQQIPIPIYAPLQGQHQAQLSLGAGPAVSQAQELFSSSLQPYR	HexNAc(1)	Q9Y520	Protein PRRC2C OS=Homo sapiens OX=9606 GN=PRRC2C PE=1 SV=4	S
GalNAz	LAPSFPSPPAVSIAsFVTVK	HexNAc(1)	Q7Z3K3	Pogo transposable element with ZNF domain OS=Homo sapiens OX=9606 GN=POGZ PE=1 SV=2	S
GalNAz	LASSLPGLAQISNQASGLKVPtTITLTLR	HexNAc(1)	Q9P2N6	KAT8 regulatory NSL complex subunit 3 OS=Homo sapiens OX=9606 GN=KANSL3 PE=1 SV=2	T
GalNAz	LGELLFPsSLAGETLGSFSGLR	HexNAc(1)	P35658	Nuclear pore complex protein Nup214 OS=Homo sapiens OX=9606 GN=NUP214 PE=1 SV=2	S
GalNAz	LNPTPGSNAIsDVPGER	HexNAc(2)	P08575	Receptor-type tyrosine-protein phosphatase C OS=Homo sapiens OX=9606 GN=PTPRC PE=1 SV=3	S
GalNAz	LQGINCGPDFtPSFANLGR	HexNAc(1)	Q04637	Eukaryotic translation initiation factor 4 gamma 1 OS=Homo sapiens OX=9606 GN=EIF4G1 PE=1 SV=4	T
GalNAz	LtGIKHELQANCYEEVKDR	HexNAc(1)	P23528	Cofilin-1 OS=Homo sapiens OX=9606 GN=CFL1 PE=1 SV=3	T
GalNAz	LTGIKHELQANcYEEVKDRcTLAEK	HexNAc(1)	P23528	Cofilin-1 OS=Homo sapiens OX=9606 GN=CFL1 PE=1 SV=3	C
GalNAz	LTWHScPEDEAQ	HexNAc(1)	Q13185	Chromobox protein homolog 3 OS=Homo sapiens OX=9606 GN=CBX3 PE=1 SV=4	C
GalNAz	LVTPVTVsAVKPAVTTLVVK	HexNAc(1)	P51610	Host cell factor 1 OS=Homo sapiens OX=9606 GN=HCFC1 PE=1 SV=2	S
GalNAz	LVTSADGKPTTIITTTQAsGAGTKPTILGISSVSPSTTKPGTTTIIK	HexNAc(2)	P51610	Host cell factor 1 OS=Homo sapiens OX=9606 GN=HCFC1 PE=1 SV=2	S
GalNAz	NDGIIYSTSLtFTYTPEPGPR	HexNAc(2)	Q06330	Recombining binding protein suppressor of hairless OS=Homo sapiens OX=9606 GN=RBPJ PE=1 SV=3	T
GalNAz	NQVSSQTPQQPPTStFQNSPSALVSTPVR	HexNAc(1)	O75376	Nuclear receptor corepressor 1 OS=Homo sapiens OX=9606 GN=NCOR1 PE=1 SV=2	T
GalNAz	PAINVGLsVSR	HexNAc(2)	P25705	ATP synthase subunit alpha, mitochondrial OS=Homo sapiens OX=9606 GN=ATP5F1A PE=1 SV=1	S
GalNAz	QISSFcSIDcTTILQLHEIPSLQSIYTLDAAISK	HexNAc(2)	Q5T4S7	E3 ubiquitin-protein ligase UBR4 OS=Homo sapiens OX=9606 GN=UBR4 PE=1 SV=1	C
GalNAz	QLAAFLEGFYEIIPKRLISIFtEQELELLISGLPTIDIDDLK	HexNAc(2)	Q7Z6Z7	E3 ubiquitin-protein ligase HUWE1 OS=Homo sapiens OX=9606 GN=HUWE1 PE=1 SV=3	T
GalNAz	QLFALScTAEEQGVLPDDLSGVIR	HexNAc(1)	P04899	Guanine nucleotide-binding protein G(i) subunit alpha-2 OS=Homo sapiens OX=9606 GN=GNAI2 PE=1 SV=3	C
GalNAz	QQEAPPPPPPATtQNYQDSYSYVR	HexNAc(1)	Q96KR1	Zinc finger RNA-binding protein OS=Homo sapiens OX=9606 GN=ZFR PE=1 SV=2	T
GalNAz	QQEPVTSTsLVFGK	HexNAc(1)	P49790	Nuclear pore complex protein Nup153 OS=Homo sapiens OX=9606 GN=NUP153 PE=1 SV=2	S
GalNAz	QVsQAQTTVQPSATLQR	HexNAc(1)	O00268	Transcription initiation factor TFIID subunit 4 OS=Homo sapiens OX=9606 GN=TAF4 PE=1 SV=2	S
GalNAz	RQDDLISSsVPSTTSTPTVTSAAGLQK	HexNAc(1)	O14974	Protein phosphatase 1 regulatory subunit 12A OS=Homo sapiens OX=9606 GN=PPP1R12A PE=1 SV=1	S
GalNAz	SAAPAPISAScPEPPIGSAVPtSSASIPVTSSVSDPGVGSISPASPK	HexNAc(1);HexNAc(1)	Q8WWM7	Ataxin-2-like protein OS=Homo sapiens OX=9606 GN=ATXN2L PE=1 SV=2	S;T
GalNAz	SAVSTSVPtKPTENISK	HexNAc(1)	Q5VT52	Regulation of nuclear pre-mRNA domain-containing protein 2 OS=Homo sapiens OX=9606 GN=RPRD2 PE=1 SV=1	T
GalNAz	ScGSSTPDEFPTDIPGTK	HexNAc(1)	P41091	Eukaryotic translation initiation factor 2 subunit 3 OS=Homo sapiens OX=9606 GN=EIF2S3 PE=1 SV=3	C
GalNAz	SDNRPSVPVQFQYFLPTYPPSAYPLAAHTYTPITSSVStIR	HexNAc(2)	Q9H0E3	Histone deacetylase complex subunit SAP130 OS=Homo sapiens OX=9606 GN=SAP130 PE=1 SV=1	T
GalNAz	SGIQPLcPER	HexNAc(1)	P42166	Lamina-associated polypeptide 2, isoform alpha OS=Homo sapiens OX=9606 GN=TMPO PE=1 SV=2	C
GalNAz	sGTIFDNFLITNDEAYAEEFGNETWGVTKAAEK	HexNAc(1)	P27797	Calreticulin OS=Homo sapiens OX=9606 GN=CALR PE=1 SV=1	S
GalNAz	SGTVTVAQQAQVVtTVVGGVTK	HexNAc(1)	P51610	Host cell factor 1 OS=Homo sapiens OX=9606 GN=HCFC1 PE=1 SV=2	T
GalNAz	SHLVHGSSPGVmGTsVATSASK	HexNAc(1)	P35658	Nuclear pore complex protein Nup214 OS=Homo sapiens OX=9606 GN=NUP214 PE=1 SV=2	S
GalNAz	SLcHGKGFLECGICRcDTGYIGK	HexNAc(1)	P05107	Integrin beta-2 OS=Homo sapiens OX=9606 GN=ITGB2 PE=1 SV=2	C
GalNAz	SNDGDFTFSSPQVVTQPPPAAYSNSESLLGLLTsDKPLQGDGYSGAKPIPGGQTIGPR	HexNAc(1)	P49792	E3 SUMO-protein ligase RanBP2 OS=Homo sapiens OX=9606 GN=RANBP2 PE=1 SV=2	S
GalNAz	SPAPAAAAPAVQPLTQVGItLLPQAAPAPPTTTTIQVLPTVPGSSISVPTAAR	HexNAc(2)	P51610	Host cell factor 1 OS=Homo sapiens OX=9606 GN=HCFC1 PE=1 SV=2	T
GalNAz	SPAVAtSTAAPPPPSSPLPSK	HexNAc(1)	Q14157	Ubiquitin-associated protein 2-like OS=Homo sapiens OX=9606 GN=UBAP2L PE=1 SV=2	T
GalNAz	SPITIItTK	HexNAc(1)	P51610	Host cell factor 1 OS=Homo sapiens OX=9606 GN=HCFC1 PE=1 SV=2	T
GalNAz	SPITIITTKVMtSGTGAPAK	HexNAc(1)	P51610	Host cell factor 1 OS=Homo sapiens OX=9606 GN=HCFC1 PE=1 SV=2	T
GalNAz	SQSAAVTPsSTTSSTR	HexNAc(1)	Q16186	Proteasomal ubiquitin receptor ADRM1 OS=Homo sapiens OX=9606 GN=ADRM1 PE=1 SV=2	S
GalNAz	SSSAGFSFGTGVINStPAPANTIVTSENK	HexNAc(1)	P49790	Nuclear pore complex protein Nup153 OS=Homo sapiens OX=9606 GN=NUP153 PE=1 SV=2	T
GalNAz	SSSSEGGVSASPVPSVVsSSTAPSALHTLQSR	HexNAc(1)	Q9P2N6	KAT8 regulatory NSL complex subunit 3 OS=Homo sapiens OX=9606 GN=KANSL3 PE=1 SV=2	S
GalNAz	sSSSTNTSLLTSK	HexNAc(1)	Q9NXV6	CDKN2A-interacting protein OS=Homo sapiens OX=9606 GN=CDKN2AIP PE=1 SV=3	S
GalNAz	STEANVLPPsSIGFTFSVPVAK	HexNAc(2)	P49790	Nuclear pore complex protein Nup153 OS=Homo sapiens OX=9606 GN=NUP153 PE=1 SV=2	S
GalNAz	STELSSTSVPFsAAS	HexNAc(1)	O60675	Transcription factor MafK OS=Homo sapiens OX=9606 GN=MAFK PE=1 SV=1	S
GalNAz	STVPQSQsQQTK	HexNAc(1)	Q7Z3K3	Pogo transposable element with ZNF domain OS=Homo sapiens OX=9606 GN=POGZ PE=1 SV=2	S
GalNAz	STVtTTTTTVTK	HexNAc(1)	Q12830	Nucleosome-remodeling factor subunit BPTF OS=Homo sapiens OX=9606 GN=BPTF PE=1 SV=3	T
GalNAz	TAAAQVGTsVSSATNTSTRPIITVHK	HexNAc(2)	P51610	Host cell factor 1 OS=Homo sapiens OX=9606 GN=HCFC1 PE=1 SV=2	S
GalNAz	TEEKQQEPVTsTSLVFGK	HexNAc(1)	P49790	Nuclear pore complex protein Nup153 OS=Homo sapiens OX=9606 GN=NUP153 PE=1 SV=2	S
GalNAz	TETGATETVTPSEAPVLAAEPEADKGTVLALtENNFDDTIAEGITFIK	HexNAc(1)	Q8NBS9	Thioredoxin domain-containing protein 5 OS=Homo sapiens OX=9606 GN=TXNDC5 PE=1 SV=2	T
GalNAz	TGEEDEEEFFcNR	HexNAc(1)	P49792	E3 SUMO-protein ligase RanBP2 OS=Homo sapiens OX=9606 GN=RANBP2 PE=1 SV=2	C
GalNAz	TIPMSAIItQAGATGVTSSPGIK	HexNAc(1)	P51610	Host cell factor 1 OS=Homo sapiens OX=9606 GN=HCFC1 PE=1 SV=2	T
GalNAz	TLEQVGQGIVAsAAVVTTASSTPNTVR	HexNAc(2)	Q7LBC6	Lysine-specific demethylase 3B OS=Homo sapiens OX=9606 GN=KDM3B PE=1 SV=2	S
GalNAz	tMAVTPGTTTLPATVK	HexNAc(1)	P51610	Host cell factor 1 OS=Homo sapiens OX=9606 GN=HCFC1 PE=1 SV=2	T
GalNAz	tPTSGPVITK	HexNAc(1)	Q6MZP7	Protein lin-54 homolog OS=Homo sapiens OX=9606 GN=LIN54 PE=1 SV=3	T
GalNAz	tPTSSPASSPLVAK	HexNAc(1)	Q14684	Ribosomal RNA processing protein 1 homolog B OS=Homo sapiens OX=9606 GN=RRP1B PE=1 SV=3	T
GalNAz	TQTQSAPALQGLSSLLQsVTGNPVPASEAASQSTSASPANTTVSTIK	HexNAc(1)	Q5VT52	Regulation of nuclear pre-mRNA domain-containing protein 2 OS=Homo sapiens OX=9606 GN=RPRD2 PE=1 SV=1	S
GalNAz	TTLTITQPRPtLTLSQAPQPGPR	HexNAc(1)	P49848	Transcription initiation factor TFIID subunit 6 OS=Homo sapiens OX=9606 GN=TAF6 PE=1 SV=1	T
GalNAz	TYDPSGDSTLPTcSK	HexNAc(1)	Q9Y2X3	Nucleolar protein 58 OS=Homo sapiens OX=9606 GN=NOP58 PE=1 SV=1	C
GalNAz	VAtTSVITIVK	HexNAc(1)	O60675	Transcription factor MafK OS=Homo sapiens OX=9606 GN=MAFK PE=1 SV=1	T
GalNAz	VCNYGLtFTQK	HexNAc(1)	Q9Y277	Voltage-dependent anion-selective channel protein 3 OS=Homo sapiens OX=9606 GN=VDAC3 PE=1 SV=1	T
GalNAz	VDENFDcVEADDVEGK	HexNAc(1)	O14929	Histone acetyltransferase type B catalytic subunit OS=Homo sapiens OX=9606 GN=HAT1 PE=1 SV=1	C
GalNAz	VEHSPFSSFAsQASGSSSSATTVTSK	HexNAc(1)	Q7LBC6	Lysine-specific demethylase 3B OS=Homo sapiens OX=9606 GN=KDM3B PE=1 SV=2	S
GalNAz	VEIIANDQGNRtTPSYVAFTDTER	HexNAc(2)Hex(1)	P11142	Heat shock cognate 71 kDa protein OS=Homo sapiens OX=9606 GN=HSPA8 PE=1 SV=1	T
GalNAz	VLSSLKPAAPSPATAATtAAAASTAASSTASSASK	HexNAc(1)	Q9BTC0	Death-inducer obliterator 1 OS=Homo sapiens OX=9606 GN=DIDO1 PE=1 SV=5	T
GalNAz	VMSVVQTKPVQTSAVtGQASTGPVTQIIQTK	HexNAc(1)	P51610	Host cell factor 1 OS=Homo sapiens OX=9606 GN=HCFC1 PE=1 SV=2	T
GalNAz	VNLPTTVSNFNNPSPsVVTATTSVHESNK	HexNAc(2)	Q9NTZ6	RNA-binding protein 12 OS=Homo sapiens OX=9606 GN=RBM12 PE=1 SV=1	S
GalNAz	VNtSEGVVLLSYSGQK	HexNAc(1)	Q96T58	Msx2-interacting protein OS=Homo sapiens OX=9606 GN=SPEN PE=1 SV=1	T
GalNAz	VPtTITLTLR	HexNAc(1)	Q9P2N6	KAT8 regulatory NSL complex subunit 3 OS=Homo sapiens OX=9606 GN=KANSL3 PE=1 SV=2	T
GalNAz	VRPSTGNSASTPQSQcLPSEIEVK	HexNAc(1)	Q9UJX3	Anaphase-promoting complex subunit 7 OS=Homo sapiens OX=9606 GN=ANAPC7 PE=1 SV=4	C
GalNAz	VTYKAPVPtGEVYFADSFDR	HexNAc(2)	P27824	Calnexin OS=Homo sapiens OX=9606 GN=CANX PE=1 SV=2	T
GalNAz	VYPVSVPYSSAQsTSK	HexNAc(1)	Q15750	TGF-beta-activated kinase 1 and MAP3K7-binding protein 1 OS=Homo sapiens OX=9606 GN=TAB1 PE=1 SV=1	S
GalNAz	YDIPATAATATSPTPNPVPSVPANPPKSPAPAAAAPAVQPLTQVGITLLPQAAPAPPtTTTIQVLPTVPGSSISVPTAAR	HexNAc(2)	P51610	Host cell factor 1 OS=Homo sapiens OX=9606 GN=HCFC1 PE=1 SV=2	T
GalNAz	YKVCNYGLtFTQK	HexNAc(1)	Q9Y277	Voltage-dependent anion-selective channel protein 3 OS=Homo sapiens OX=9606 GN=VDAC3 PE=1 SV=1	T
GalNAz	YKWCEYGLtFTEK	HexNAc(1)	P45880	Voltage-dependent anion-selective channel protein 2 OS=Homo sapiens OX=9606 GN=VDAC2 PE=1 SV=2	T
GalNAz	YLAEVAcGDDR	HexNAc(1)	P27348	14-3-3 protein theta OS=Homo sapiens OX=9606 GN=YWHAQ PE=1 SV=1	C
GalNAz	YSTGSDSASFPHTTPSMcLNPDLEGPPLEAYtIQGQYAIPQPDLTK	HexNAc(1);HexNAc(1)	Q15366	Poly(rC)-binding protein 2 OS=Homo sapiens OX=9606 GN=PCBP2 PE=1 SV=1	S;T
4FGalNAz	AANIVIQTEPPVPVsINSNITR	HexNAc(1)	Q9P2N5	RNA-binding protein 27 OS=Homo sapiens OX=9606 GN=RBM27 PE=1 SV=2	S
4FGalNAz	ADRPSLEKPEPIHLSVSTPVtQGGTVK	HexNAc(1)	Q96T58	Msx2-interacting protein OS=Homo sapiens OX=9606 GN=SPEN PE=1 SV=1	T
4FGalNAz	AGsPPSIVLGPAQVQQVLTSNVQTIcNGTVSVASSPSFSATAPVVTFSPR	HexNAc(2)	P32519	ETS-related transcription factor Elf-1 OS=Homo sapiens OX=9606 GN=ELF1 PE=1 SV=2	S
4FGalNAz	AGYSQGATQYtQAQQTR	HexNAc(1)	Q96KR1	Zinc finger RNA-binding protein OS=Homo sapiens OX=9606 GN=ZFR PE=1 SV=2	T
4FGalNAz	ALFPSTAQAQAAVQGPVGTDFKPLNSTPATTTEPPKPTFPAYTQSTAsTTSTTNSTAAKPAASITSKPATLTTTSATSK	HexNAc(2)	O43670	BUB3-interacting and GLEBS motif-containing protein ZNF207 OS=Homo sapiens OX=9606 GN=ZNF207 PE=1 SV=1	S
4FGalNAz	APQTPLMPsFSAPSGTGLLPTPITQQASLTSLAQGTGTTSAITFPEEQEDPR	HexNAc(1)	Q96M27	Protein PRRC1 OS=Homo sapiens OX=9606 GN=PRRC1 PE=1 SV=1	S
4FGalNAz	APVTVTsLPAGVR	HexNAc(1)	P51610	Host cell factor 1 OS=Homo sapiens OX=9606 GN=HCFC1 PE=1 SV=2	S
4FGalNAz	AQPSVsLGAAYR	HexNAc(1)	Q96PK6	RNA-binding protein 14 OS=Homo sapiens OX=9606 GN=RBM14 PE=1 SV=2	S
4FGalNAz	AQPSVsLGAPYR	HexNAc(1)	Q96PK6	RNA-binding protein 14 OS=Homo sapiens OX=9606 GN=RBM14 PE=1 SV=2	S
4FGalNAz	ASPSKPASAPAsR	HexNAc(1)	P27816	Microtubule-associated protein 4 OS=Homo sapiens OX=9606 GN=MAP4 PE=1 SV=3	S
4FGalNAz	AsSTSLTSTQPTK	HexNAc(1)	P35658	Nuclear pore complex protein Nup214 OS=Homo sapiens OX=9606 GN=NUP214 PE=1 SV=2	S
4FGalNAz	AVSTPAPATTQQSAPASTtAVTSSTTTTVAQAPTPVPALAPTSTPASITPASATASSEPAPASAAK	HexNAc(2)	P54727	UV excision repair protein RAD23 homolog B OS=Homo sapiens OX=9606 GN=RAD23B PE=1 SV=1	T
4FGalNAz	cNSLEEIK	HexNAc(1)Hex(1)NeuAc(1)	Q13813	Spectrin alpha chain, non-erythrocytic 1 OS=Homo sapiens OX=9606 GN=SPTAN1 PE=1 SV=3	C
4FGalNAz	DDEEmNTWIQAISSAISSDKHEVSASTQSTPAsSR	HexNAc(1)	Q01082	Spectrin beta chain, non-erythrocytic 1 OS=Homo sapiens OX=9606 GN=SPTBN1 PE=1 SV=2	S
4FGalNAz	DLNYCFsGmSDHR	HexNAc(1)	P31943	Heterogeneous nuclear ribonucleoprotein H OS=Homo sapiens OX=9606 GN=HNRNPH1 PE=1 SV=4	S
4FGalNAz	FGLsSGLSNPVSLTPFQFGVSNLGQEEKKEELPKSSSAGFSFGTGVINSTPAPANTIVTSENK	HexNAc(2)	P49790	Nuclear pore complex protein Nup153 OS=Homo sapiens OX=9606 GN=NUP153 PE=1 SV=2	S
4FGalNAz	FGVSSSSsGPSQTLTSTGNFK	HexNAc(1)	P49790	Nuclear pore complex protein Nup153 OS=Homo sapiens OX=9606 GN=NUP153 PE=1 SV=2	S
4FGalNAz	FMVHPAISsINLTTALGSLANIAR	HexNAc(2)Hex(1)	Q92797	Symplekin OS=Homo sapiens OX=9606 GN=SYMPK PE=1 SV=2	S
4FGalNAz	GFDtSSSSSNSAASSSFK	HexNAc(1)	P49790	Nuclear pore complex protein Nup153 OS=Homo sapiens OX=9606 GN=NUP153 PE=1 SV=2	T
4FGalNAz	GGGFFSGLGGKPSQDAANKNPFsSASGGFGSTATSNTSNLFGNSGAK	HexNAc(1)	P35658	Nuclear pore complex protein Nup214 OS=Homo sapiens OX=9606 GN=NUP214 PE=1 SV=2	S
4FGalNAz	GGTPGSGAAAAAGSKPPPSsSASASSSSSSFAQQR	HexNAc(1)	O14497	AT-rich interactive domain-containing protein 1A OS=Homo sapiens OX=9606 GN=ARID1A PE=1 SV=3	S
4FGalNAz	GLDWVKEEAPDILcLQETK	HexNAc(1)	P27695	DNA-(apurinic or apyrimidinic site) lyase OS=Homo sapiens OX=9606 GN=APEX1 PE=1 SV=2	C
4FGalNAz	GQPVSTAVSAPNtVSSTPGQK	HexNAc(1)	Q12830	Nucleosome-remodeling factor subunit BPTF OS=Homo sapiens OX=9606 GN=BPTF PE=1 SV=3	T
4FGalNAz	GTTATSAQANSTPtSVASVVTSAESPASR	HexNAc(1)	Q86YP4	Transcriptional repressor p66-alpha OS=Homo sapiens OX=9606 GN=GATAD2A PE=1 SV=1	T
4FGalNAz	HImQYIAAVTNPsQRAEVER	HexNAc(2)	B0I1T2	Unconventional myosin-Ig OS=Homo sapiens OX=9606 GN=MYO1G PE=1 SV=2	S
4FGalNAz	IDSVAAQPTATSPVVYtRPAISSFSSSGIGFGESLK	HexNAc(1)	P49790	Nuclear pore complex protein Nup153 OS=Homo sapiens OX=9606 GN=NUP153 PE=1 SV=2	T
4FGalNAz	IETAVTSTPSASGQFSKPFSFSPSGtGFNFGIITPTPSSNFTAAQGATPSTK	HexNAc(1)	P35658	Nuclear pore complex protein Nup214 OS=Homo sapiens OX=9606 GN=NUP214 PE=1 SV=2	T
4FGalNAz	IGGPLGTGAFGAPGFNTTTAtLGFGAPQAPVALTDPNASAAQQAVLQQHINSLTYSPFGDSPLFR	HexNAc(1)	P52948	Nuclear pore complex protein Nup98-Nup96 OS=Homo sapiens OX=9606 GN=NUP98 PE=1 SV=4	T
4FGalNAz	IIPTLEEGLQLPSPTATSQLPLESDAVEcLNYQHYK	HexNAc(1)	P61978	Heterogeneous nuclear ribonucleoprotein K OS=Homo sapiens OX=9606 GN=HNRNPK PE=1 SV=1	C
4FGalNAz	IISNAScTTNcLAPLAK	HexNAc(1)	P04406	Glyceraldehyde-3-phosphate dehydrogenase OS=Homo sapiens OX=9606 GN=GAPDH PE=1 SV=3	C
4FGalNAz	ILDSFAAAPVPTtTLVLK	HexNAc(1)	P18583	Protein SON OS=Homo sapiens OX=9606 GN=SON PE=1 SV=4	T
4FGalNAz	IPPSSAPtVLSVPAGTTIVK	HexNAc(1)	P51610	Host cell factor 1 OS=Homo sapiens OX=9606 GN=HCFC1 PE=1 SV=2	T
4FGalNAz	IPPSSAPTVLsVPAGTTIVKTMAVTPGTTTLPATVK	HexNAc(1)	P51610	Host cell factor 1 OS=Homo sapiens OX=9606 GN=HCFC1 PE=1 SV=2	S
4FGalNAz	IsLPITSSSLPTFNFSSPEITTSSPSPINSSQALTNK	HexNAc(2)	P49790	Nuclear pore complex protein Nup153 OS=Homo sapiens OX=9606 GN=NUP153 PE=1 SV=2	S
4FGalNAz	IsVATGALEAAQGSK	HexNAc(1)	P51610	Host cell factor 1 OS=Homo sapiens OX=9606 GN=HCFC1 PE=1 SV=2	S
4FGalNAz	KEELPKSSSAGFSFGtGVINSTPAPANTIVTSENK	HexNAc(1)	P49790	Nuclear pore complex protein Nup153 OS=Homo sapiens OX=9606 GN=NUP153 PE=1 SV=2	T
4FGalNAz	KGPQNQVGAGTTTGLFGSSPATSSAtGLFSSSTTNSGFAYGQNK	HexNAc(1)	P52948	Nuclear pore complex protein Nup98-Nup96 OS=Homo sapiens OX=9606 GN=NUP98 PE=1 SV=4	T
4FGalNAz	KGTTTNATsTTTTTASTAVADAQK	HexNAc(2)	Q9UHR5	SAP30-binding protein OS=Homo sapiens OX=9606 GN=SAP30BP PE=1 SV=1	S
4FGalNAz	KGTTTNAtSTTTTTASTAVADAQKR	HexNAc(2)	Q9UHR5	SAP30-binding protein OS=Homo sapiens OX=9606 GN=SAP30BP PE=1 SV=1	T
4FGalNAz	KTPTtVVPLISTIAGDSSR	HexNAc(2)	Q14119	Vascular endothelial zinc finger 1 OS=Homo sapiens OX=9606 GN=VEZF1 PE=1 SV=2	T
4FGalNAz	LAPPsLAQQQGFQPGLSQPTSVQQIPIPIYAPLQGQHQAQLSLGAGPAVSQAQELFSSSLQPYR	HexNAc(2)	Q9Y520	Protein PRRC2C OS=Homo sapiens OX=9606 GN=PRRC2C PE=1 SV=4	S
4FGalNAz	LAPSFPSPPAVsIASFVTVK	HexNAc(1)	Q7Z3K3	Pogo transposable element with ZNF domain OS=Homo sapiens OX=9606 GN=POGZ PE=1 SV=2	S
4FGalNAz	LEQQKPTVIATsTTSPTSSTTSTISPAQK	HexNAc(2)	Q12830	Nucleosome-remodeling factor subunit BPTF OS=Homo sapiens OX=9606 GN=BPTF PE=1 SV=3	S
4FGalNAz	LGELLFPSsLAGETLGSFSGLR	HexNAc(1)	P35658	Nuclear pore complex protein Nup214 OS=Homo sapiens OX=9606 GN=NUP214 PE=1 SV=2	S
4FGalNAz	LLAmVMVTTVPLVcNK	HexNAc(2)	O60287	Nucleolar pre-ribosomal-associated protein 1 OS=Homo sapiens OX=9606 GN=URB1 PE=1 SV=4	C
4FGalNAz	LNDGNEYLFQAKDDEEMNTWIQAISSAISSDKHEVSASTQSTPAsSR	HexNAc(1)	Q01082	Spectrin beta chain, non-erythrocytic 1 OS=Homo sapiens OX=9606 GN=SPTBN1 PE=1 SV=2	S
4FGalNAz	LTWHsCPEDEAQ	HexNAc(1)	Q13185	Chromobox protein homolog 3 OS=Homo sapiens OX=9606 GN=CBX3 PE=1 SV=4	S
4FGalNAz	LVTPVTVsAVKPAVTTLVVK	HexNAc(1)	P51610	Host cell factor 1 OS=Homo sapiens OX=9606 GN=HCFC1 PE=1 SV=2	S
4FGalNAz	LVTSADGKPTTIITTTQASGAGTKPTILGISsVSPSTTKPGTTTIIK	HexNAc(2)	P51610	Host cell factor 1 OS=Homo sapiens OX=9606 GN=HCFC1 PE=1 SV=2	S
4FGalNAz	NDGIIYSTsLTFTYTPEPGPR	HexNAc(2)	Q06330	Recombining binding protein suppressor of hairless OS=Homo sapiens OX=9606 GN=RBPJ PE=1 SV=3	S
4FGalNAz	NQVSSQTPQQPPTStFQNSPSALVSTPVR	HexNAc(1)	O75376	Nuclear receptor corepressor 1 OS=Homo sapiens OX=9606 GN=NCOR1 PE=1 SV=2	T
4FGalNAz	QHFSPLSLLTPcsSASNDSSAQSVSSGVR	HexNAc(1)	O75179	Ankyrin repeat domain-containing protein 17 OS=Homo sapiens OX=9606 GN=ANKRD17 PE=1 SV=3	S
4FGalNAz	QQEAPPPPPPATtQNYQDSYSYVR	HexNAc(1)	Q96KR1	Zinc finger RNA-binding protein OS=Homo sapiens OX=9606 GN=ZFR PE=1 SV=2	T
4FGalNAz	QQEPVTSTsLVFGK	HexNAc(1)	P49790	Nuclear pore complex protein Nup153 OS=Homo sapiens OX=9606 GN=NUP153 PE=1 SV=2	S
4FGalNAz	QVsQAQTTVQPSATLQR	HexNAc(1)	O00268	Transcription initiation factor TFIID subunit 4 OS=Homo sapiens OX=9606 GN=TAF4 PE=1 SV=2	S
4FGalNAz	RQDDLISSsVPSTTSTPTVTSAAGLQK	HexNAc(1)	O14974	Protein phosphatase 1 regulatory subunit 12A OS=Homo sapiens OX=9606 GN=PPP1R12A PE=1 SV=1	S
4FGalNAz	SAVStSVPTKPTENISK	HexNAc(2)	Q5VT52	Regulation of nuclear pre-mRNA domain-containing protein 2 OS=Homo sapiens OX=9606 GN=RPRD2 PE=1 SV=1	T
4FGalNAz	SDNRPSVPVQFQYFLPTYPPSAYPLAAHTYTPITSSVStIR	HexNAc(2)	Q9H0E3	Histone deacetylase complex subunit SAP130 OS=Homo sapiens OX=9606 GN=SAP130 PE=1 SV=1	T
4FGalNAz	sGFKGFDTSSSSSNSAASSSFK	HexNAc(1)	P49790	Nuclear pore complex protein Nup153 OS=Homo sapiens OX=9606 GN=NUP153 PE=1 SV=2	S
4FGalNAz	sGTVTVAQQAQVVTTVVGGVTK	HexNAc(2)	P51610	Host cell factor 1 OS=Homo sapiens OX=9606 GN=HCFC1 PE=1 SV=2	S
4FGalNAz	SHLVHGSSPGVmGTSVAtSASK	HexNAc(1)	P35658	Nuclear pore complex protein Nup214 OS=Homo sapiens OX=9606 GN=NUP214 PE=1 SV=2	T
4FGalNAz	SNDGDFTFSSPQVVTQPPPAAYSNSESLLGLLTsDKPLQGDGYSGAKPIPGGQTIGPR	HexNAc(1)	P49792	E3 SUMO-protein ligase RanBP2 OS=Homo sapiens OX=9606 GN=RANBP2 PE=1 SV=2	S
4FGalNAz	SPAPAAAAPAVQPLTQVGITLLPQAAPAPPtTTTIQVLPTVPGSSISVPTAAR	HexNAc(2)	P51610	Host cell factor 1 OS=Homo sapiens OX=9606 GN=HCFC1 PE=1 SV=2	T
4FGalNAz	SPAVATSTAAPPPPSSPLPsK	HexNAc(1)	Q14157	Ubiquitin-associated protein 2-like OS=Homo sapiens OX=9606 GN=UBAP2L PE=1 SV=2	S
4FGalNAz	SPITIITtK	HexNAc(1)	P51610	Host cell factor 1 OS=Homo sapiens OX=9606 GN=HCFC1 PE=1 SV=2	T
4FGalNAz	SPITIITTKVmTsGTGAPAK	HexNAc(1)	P51610	Host cell factor 1 OS=Homo sapiens OX=9606 GN=HCFC1 PE=1 SV=2	S
4FGalNAz	SQSAAVTPSSTTSStR	HexNAc(1)	Q16186	Proteasomal ubiquitin receptor ADRM1 OS=Homo sapiens OX=9606 GN=ADRM1 PE=1 SV=2	T
4FGalNAz	SSSAGFSFGTGVINsTPAPANTIVTSENK	HexNAc(1)	P49790	Nuclear pore complex protein Nup153 OS=Homo sapiens OX=9606 GN=NUP153 PE=1 SV=2	S
4FGalNAz	SSSSEGGVSASPVPSVVsSSTAPSALHTLQSR	HexNAc(1)	Q9P2N6	KAT8 regulatory NSL complex subunit 3 OS=Homo sapiens OX=9606 GN=KANSL3 PE=1 SV=2	S
4FGalNAz	SSSSTNTsLLTSK	HexNAc(1)	Q9NXV6	CDKN2A-interacting protein OS=Homo sapiens OX=9606 GN=CDKN2AIP PE=1 SV=3	S
4FGalNAz	STEANVLPPSsIGFTFSVPVAK	HexNAc(2)	P49790	Nuclear pore complex protein Nup153 OS=Homo sapiens OX=9606 GN=NUP153 PE=1 SV=2	S
4FGalNAz	STELSSTSVPFsAAS	HexNAc(1)	O60675	Transcription factor MafK OS=Homo sapiens OX=9606 GN=MAFK PE=1 SV=1	S
4FGalNAz	STVPQSQSQQtK	HexNAc(1)	Q7Z3K3	Pogo transposable element with ZNF domain OS=Homo sapiens OX=9606 GN=POGZ PE=1 SV=2	T
4FGalNAz	STVtTTTTTVTK	HexNAc(1)	Q12830	Nucleosome-remodeling factor subunit BPTF OS=Homo sapiens OX=9606 GN=BPTF PE=1 SV=3	T
4FGalNAz	TAAAQVGTSVSSATNtSTRPIITVHK	HexNAc(1)	P51610	Host cell factor 1 OS=Homo sapiens OX=9606 GN=HCFC1 PE=1 SV=2	T
4FGalNAz	TDRSILCcLRKGESGQSWPR	HexNAc(2)	Q15185	Prostaglandin E synthase 3 OS=Homo sapiens OX=9606 GN=PTGES3 PE=1 SV=1	C
4FGalNAz	TEEKQQEPVTsTSLVFGK	HexNAc(1)	P49790	Nuclear pore complex protein Nup153 OS=Homo sapiens OX=9606 GN=NUP153 PE=1 SV=2	S
4FGalNAz	TIPmsAIITQAGATGVTSSPGIK	HexNAc(1)	P51610	Host cell factor 1 OS=Homo sapiens OX=9606 GN=HCFC1 PE=1 SV=2	S
4FGalNAz	tLEQVGQGIVASAAVVTTASSTPNTVR	HexNAc(2)	Q7LBC6	Lysine-specific demethylase 3B OS=Homo sapiens OX=9606 GN=KDM3B PE=1 SV=2	T
4FGalNAz	tmAVTPGTTTLPATVK	HexNAc(1)	P51610	Host cell factor 1 OS=Homo sapiens OX=9606 GN=HCFC1 PE=1 SV=2	T
4FGalNAz	TPtSGPVITK	HexNAc(1)	Q6MZP7	Protein lin-54 homolog OS=Homo sapiens OX=9606 GN=LIN54 PE=1 SV=3	T
4FGalNAz	TPTSsPASSPLVAK	HexNAc(1)	Q14684	Ribosomal RNA processing protein 1 homolog B OS=Homo sapiens OX=9606 GN=RRP1B PE=1 SV=3	S
4FGalNAz	TQTQSAPALQGLSSLLQSVtGNPVPASEAASQSTSASPANTTVSTIK	HexNAc(1)	Q5VT52	Regulation of nuclear pre-mRNA domain-containing protein 2 OS=Homo sapiens OX=9606 GN=RPRD2 PE=1 SV=1	T
4FGalNAz	TTLTITQPRPtLTLSQAPQPGPR	HexNAc(1)	P49848	Transcription initiation factor TFIID subunit 6 OS=Homo sapiens OX=9606 GN=TAF6 PE=1 SV=1	T
4FGalNAz	TYDPSGDsTLPTCSK	HexNAc(1)	Q9Y2X3	Nucleolar protein 58 OS=Homo sapiens OX=9606 GN=NOP58 PE=1 SV=1	S
4FGalNAz	VAtTSVITIVK	HexNAc(1)	O60675	Transcription factor MafK OS=Homo sapiens OX=9606 GN=MAFK PE=1 SV=1	T
4FGalNAz	VcEVGPKEPAAAVAAtATTTPATATTASASASSTGEPEVKR	HexNAc(1)	P85037	Forkhead box protein K1 OS=Homo sapiens OX=9606 GN=FOXK1 PE=1 SV=1	T
4FGalNAz	VEHSPFSSFAsQASGSSSSATTVTSK	HexNAc(1)	Q7LBC6	Lysine-specific demethylase 3B OS=Homo sapiens OX=9606 GN=KDM3B PE=1 SV=2	S
4FGalNAz	VmSVVQTKPVQTSAVtGQASTGPVTQIIQTK	HexNAc(1)	P51610	Host cell factor 1 OS=Homo sapiens OX=9606 GN=HCFC1 PE=1 SV=2	T
4FGalNAz	VMVAPIsGSVTTGTK	HexNAc(1)	Q12830	Nucleosome-remodeling factor subunit BPTF OS=Homo sapiens OX=9606 GN=BPTF PE=1 SV=3	S
4FGalNAz	VNLPtTVSNFNNPSPSVVTATTSVHESNK	HexNAc(2)	Q9NTZ6	RNA-binding protein 12 OS=Homo sapiens OX=9606 GN=RBM12 PE=1 SV=1	T
4FGalNAz	VNtSEGVVLLSYSGQK	HexNAc(1)	Q96T58	Msx2-interacting protein OS=Homo sapiens OX=9606 GN=SPEN PE=1 SV=1	T
4FGalNAz	VPtTITLTLR	HexNAc(1)	Q9P2N6	KAT8 regulatory NSL complex subunit 3 OS=Homo sapiens OX=9606 GN=KANSL3 PE=1 SV=2	T
4FGalNAz	VtGPQATTGTPLVTMRPASQAGK	HexNAc(1)	P51610	Host cell factor 1 OS=Homo sapiens OX=9606 GN=HCFC1 PE=1 SV=2	T
4FGalNAz	VYPVSVPYSSAQsTSK	HexNAc(1)	Q15750	TGF-beta-activated kinase 1 and MAP3K7-binding protein 1 OS=Homo sapiens OX=9606 GN=TAB1 PE=1 SV=1	S
4FGalNAz	YDIPATAATATSPTPNPVPSVPANPPKSPAPAAAAPAVQPLTQVGItLLPQAAPAPPTTTTIQVLPTVPGSSISVPTAAR	HexNAc(2)	P51610	Host cell factor 1 OS=Homo sapiens OX=9606 GN=HCFC1 PE=1 SV=2	T
4FGalNAz	YRPVSTSSSTTPSSSLSTMSSSLYASSQLNRPNSLVGITSAYsR	HexNAc(2)	O14974	Protein phosphatase 1 regulatory subunit 12A OS=Homo sapiens OX=9606 GN=PPP1R12A PE=1 SV=1	S

## Sheet: Table S2- unambiguous glycosite
Metabolic label	Peptide sequence	Modification type	Protein accession	Protein name	Modification site
GalNAz	AANIVIQTEPPVPVsINSNITR	HexNAc(1)	Q9P2N5	RNA-binding protein 27 OS=Homo sapiens OX=9606 GN=RBM27 PE=1 SV=2	S
GalNAz	APVPtGEVYFADSFDR	HexNAc(1)	P27824	Calnexin OS=Homo sapiens OX=9606 GN=CANX PE=1 SV=2	T
GalNAz	AVQDLcGWR	HexNAc(1)	Q9P258	Protein RCC2 OS=Homo sapiens OX=9606 GN=RCC2 PE=1 SV=2	C
GalNAz	DLNYCFsGMSDHR	HexNAc(1)	P31943	Heterogeneous nuclear ribonucleoprotein H OS=Homo sapiens OX=9606 GN=HNRNPH1 PE=1 SV=4	S
GalNAz	DPGsQLRACPPGTAACLVRGHQAFDVGQPR	HexNAc(1)Hex(1)NeuAc(2)	P11717	Cation-independent mannose-6-phosphate receptor OS=Homo sapiens OX=9606 GN=IGF2R PE=1 SV=3	S
GalNAz	DTQTSITDScAVYR	HexNAc(1)	Q9Y5M8	Signal recognition particle receptor subunit beta OS=Homo sapiens OX=9606 GN=SRPRB PE=1 SV=3	C
GalNAz	EDSMDMDMsPLR	HexNAc(2)	P06748	Nucleophosmin OS=Homo sapiens OX=9606 GN=NPM1 PE=1 SV=2	S
GalNAz	GLYDGPVCEVsVTPK	HexNAc(1)	Q16555	Dihydropyrimidinase-related protein 2 OS=Homo sapiens OX=9606 GN=DPYSL2 PE=1 SV=1	S
GalNAz	HIGVCIsVANNR	HexNAc(1)	O60506	Heterogeneous nuclear ribonucleoprotein Q OS=Homo sapiens OX=9606 GN=SYNCRIP PE=1 SV=2	S
GalNAz	IFmFNVCGTMPVcGTILGK	HexNAc(1)Hex(1)NeuAc(1)	P11717	Cation-independent mannose-6-phosphate receptor OS=Homo sapiens OX=9606 GN=IGF2R PE=1 SV=3	C
GalNAz	IGGPLGTGAFGAPGFNTtTATLGFGAPQAPVALTDPNASAAQQAVLQQHINSLTYSPFGDSPLFR	HexNAc(1)	P52948	Nuclear pore complex protein Nup98-Nup96 OS=Homo sapiens OX=9606 GN=NUP98 PE=1 SV=4	T
GalNAz	IIsNASCTTNcLAPLAK	HexNAc(1); HexNAc(1); HexNAc(1)	P04406	Glyceraldehyde-3-phosphate dehydrogenase OS=Homo sapiens OX=9606 GN=GAPDH PE=1 SV=3	S;C;T
GalNAz	ILcSNPNTGEVLYELPTNTQWCFDIQWCPR	HexNAc(2)Hex(1)	O94979	Protein transport protein Sec31A OS=Homo sapiens OX=9606 GN=SEC31A PE=1 SV=3	C
GalNAz	KTPTTVVPLIStIAGDSSR	HexNAc(2)	Q14119	Vascular endothelial zinc finger 1 OS=Homo sapiens OX=9606 GN=VEZF1 PE=1 SV=2	T
GalNAz	LAPPSLAQQQGFQPGLsQPTSVQQIPIPIYAPLQGQHQAQLSLGAGPAVSQAQELFSSSLQPYR	HexNAc(1)	Q9Y520	Protein PRRC2C OS=Homo sapiens OX=9606 GN=PRRC2C PE=1 SV=4	S
GalNAz	LNPTPGSNAIsDVPGER	HexNAc(2)	P08575	Receptor-type tyrosine-protein phosphatase C OS=Homo sapiens OX=9606 GN=PTPRC PE=1 SV=3	S
GalNAz	LVTSADGKPTTIITTTQAsGAGTKPTILGISSVSPSTTKPGTTTIIK	HexNAc(2)	P51610	Host cell factor 1 OS=Homo sapiens OX=9606 GN=HCFC1 PE=1 SV=2	S
GalNAz	QLAAFLEGFYEIIPKRLISIFtEQELELLISGLPTIDIDDLK	HexNAc(2)	Q7Z6Z7	E3 ubiquitin-protein ligase HUWE1 OS=Homo sapiens OX=9606 GN=HUWE1 PE=1 SV=3	T
GalNAz	SAVSTSVPtKPTENISK	HexNAc(1)	Q5VT52	Regulation of nuclear pre-mRNA domain-containing protein 2 OS=Homo sapiens OX=9606 GN=RPRD2 PE=1 SV=1	T
GalNAz	sGTIFDNFLITNDEAYAEEFGNETWGVTKAAEK	HexNAc(1)	P27797	Calreticulin OS=Homo sapiens OX=9606 GN=CALR PE=1 SV=1	S
GalNAz	SGTVTVAQQAQVVtTVVGGVTK	HexNAc(1)	P51610	Host cell factor 1 OS=Homo sapiens OX=9606 GN=HCFC1 PE=1 SV=2	T
GalNAz	STELSSTSVPFsAAS	HexNAc(1)	O60675	Transcription factor MafK OS=Homo sapiens OX=9606 GN=MAFK PE=1 SV=1	S
GalNAz	TAAAQVGTsVSSATNTSTRPIITVHK	HexNAc(2)	P51610	Host cell factor 1 OS=Homo sapiens OX=9606 GN=HCFC1 PE=1 SV=2	S
GalNAz	TEEKQQEPVTsTSLVFGK	HexNAc(1)	P49790	Nuclear pore complex protein Nup153 OS=Homo sapiens OX=9606 GN=NUP153 PE=1 SV=2	S
GalNAz	TGEEDEEEFFcNR	HexNAc(1)	P49792	E3 SUMO-protein ligase RanBP2 OS=Homo sapiens OX=9606 GN=RANBP2 PE=1 SV=2	C
GalNAz	TIPMSAIItQAGATGVTSSPGIK	HexNAc(1)	P51610	Host cell factor 1 OS=Homo sapiens OX=9606 GN=HCFC1 PE=1 SV=2	T
GalNAz	TLEQVGQGIVAsAAVVTTASSTPNTVR	HexNAc(2)	Q7LBC6	Lysine-specific demethylase 3B OS=Homo sapiens OX=9606 GN=KDM3B PE=1 SV=2	S
GalNAz	TYDPSGDSTLPTcSK	HexNAc(1)	Q9Y2X3	Nucleolar protein 58 OS=Homo sapiens OX=9606 GN=NOP58 PE=1 SV=1	C
GalNAz	VDENFDcVEADDVEGK	HexNAc(1)	O14929	Histone acetyltransferase type B catalytic subunit OS=Homo sapiens OX=9606 GN=HAT1 PE=1 SV=1	C
GalNAz	VMSVVQTKPVQTSAVtGQASTGPVTQIIQTK	HexNAc(1)	P51610	Host cell factor 1 OS=Homo sapiens OX=9606 GN=HCFC1 PE=1 SV=2	T
GalNAz	VTYKAPVPtGEVYFADSFDR	HexNAc(2)	P27824	Calnexin OS=Homo sapiens OX=9606 GN=CANX PE=1 SV=2	T
GalNAz	YKVCNYGLtFTQK	HexNAc(1)	Q9Y277	Voltage-dependent anion-selective channel protein 3 OS=Homo sapiens OX=9606 GN=VDAC3 PE=1 SV=1	T
GalNAz	YKWCEYGLtFTEK	HexNAc(1)	P45880	Voltage-dependent anion-selective channel protein 2 OS=Homo sapiens OX=9606 GN=VDAC2 PE=1 SV=2	T
GalNAz	YLAEVAcGDDR	HexNAc(1)	P27348	14-3-3 protein theta OS=Homo sapiens OX=9606 GN=YWHAQ PE=1 SV=1	C
4FGalNAz	ALFPSTAQAQAAVQGPVGTDFKPLNSTPATTTEPPKPTFPAYTQSTAsTTSTTNSTAAKPAASITSKPATLTTTSATSK	HexNAc(2)	O43670	BUB3-interacting and GLEBS motif-containing protein ZNF207 OS=Homo sapiens OX=9606 GN=ZNF207 PE=1 SV=1	S
4FGalNAz	APQTPLMPsFSAPSGTGLLPTPITQQASLTSLAQGTGTTSAITFPEEQEDPR	HexNAc(1)	Q96M27	Protein PRRC1 OS=Homo sapiens OX=9606 GN=PRRC1 PE=1 SV=1	S
4FGalNAz	AVSTPAPATTQQSAPASTtAVTSSTTTTVAQAPTPVPALAPTSTPASITPASATASSEPAPASAAK	HexNAc(2)	P54727	UV excision repair protein RAD23 homolog B OS=Homo sapiens OX=9606 GN=RAD23B PE=1 SV=1	T
4FGalNAz	GGGFFSGLGGKPSQDAANKNPFsSASGGFGSTATSNTSNLFGNSGAK	HexNAc(1)	P35658	Nuclear pore complex protein Nup214 OS=Homo sapiens OX=9606 GN=NUP214 PE=1 SV=2	S
4FGalNAz	GLDWVKEEAPDILcLQETK	HexNAc(1)	P27695	DNA-(apurinic or apyrimidinic site) lyase OS=Homo sapiens OX=9606 GN=APEX1 PE=1 SV=2	C
4FGalNAz	HImQYIAAVTNPsQRAEVER	HexNAc(2)	B0I1T2	Unconventional myosin-Ig OS=Homo sapiens OX=9606 GN=MYO1G PE=1 SV=2	S
4FGalNAz	IISNAScTTNcLAPLAK	HexNAc(1)	P04406	Glyceraldehyde-3-phosphate dehydrogenase OS=Homo sapiens OX=9606 GN=GAPDH PE=1 SV=3	C
4FGalNAz	KGPQNQVGAGTTTGLFGSSPATSSAtGLFSSSTTNSGFAYGQNK	HexNAc(1)	P52948	Nuclear pore complex protein Nup98-Nup96 OS=Homo sapiens OX=9606 GN=NUP98 PE=1 SV=4	T
4FGalNAz	KTPTtVVPLISTIAGDSSR	HexNAc(2)	Q14119	Vascular endothelial zinc finger 1 OS=Homo sapiens OX=9606 GN=VEZF1 PE=1 SV=2	T
4FGalNAz	LAPPsLAQQQGFQPGLSQPTSVQQIPIPIYAPLQGQHQAQLSLGAGPAVSQAQELFSSSLQPYR	HexNAc(2)	Q9Y520	Protein PRRC2C OS=Homo sapiens OX=9606 GN=PRRC2C PE=1 SV=4	S
4FGalNAz	LEQQKPTVIATsTTSPTSSTTSTISPAQK	HexNAc(2)	Q12830	Nucleosome-remodeling factor subunit BPTF OS=Homo sapiens OX=9606 GN=BPTF PE=1 SV=3	S
4FGalNAz	LLAmVMVTTVPLVcNK	HexNAc(2)	O60287	Nucleolar pre-ribosomal-associated protein 1 OS=Homo sapiens OX=9606 GN=URB1 PE=1 SV=4	C
4FGalNAz	LVTSADGKPTTIITTTQASGAGTKPTILGISsVSPSTTKPGTTTIIK	HexNAc(2)	P51610	Host cell factor 1 OS=Homo sapiens OX=9606 GN=HCFC1 PE=1 SV=2	S
4FGalNAz	QQEPVTSTsLVFGK	HexNAc(1)	P49790	Nuclear pore complex protein Nup153 OS=Homo sapiens OX=9606 GN=NUP153 PE=1 SV=2	S
4FGalNAz	SAVStSVPTKPTENISK	HexNAc(2)	Q5VT52	Regulation of nuclear pre-mRNA domain-containing protein 2 OS=Homo sapiens OX=9606 GN=RPRD2 PE=1 SV=1	T
4FGalNAz	STELSSTSVPFsAAS	HexNAc(1)	O60675	Transcription factor MafK OS=Homo sapiens OX=9606 GN=MAFK PE=1 SV=1	S
4FGalNAz	TAAAQVGTSVSSATNtSTRPIITVHK	HexNAc(1)	P51610	Host cell factor 1 OS=Homo sapiens OX=9606 GN=HCFC1 PE=1 SV=2	T
4FGalNAz	TEEKQQEPVTsTSLVFGK	HexNAc(1)	P49790	Nuclear pore complex protein Nup153 OS=Homo sapiens OX=9606 GN=NUP153 PE=1 SV=2	S
4FGalNAz	tLEQVGQGIVASAAVVTTASSTPNTVR	HexNAc(2)	Q7LBC6	Lysine-specific demethylase 3B OS=Homo sapiens OX=9606 GN=KDM3B PE=1 SV=2	T

## Sheet: Table S3-GalNAz_raw data
Annotated Sequence	Modifications	Master Protein Accessions	Master Protein Descriptions	Activation Type	|Log Prob|	Byonic Score	Delta Byonic Score	Delta Mod Score	PEP 2D	q-Value 2D	FDR 2D	Peptide Group FDR 2D	PEP 1D	q-Value 1D	FDR 1D	Peptide Group FDR 1D
AAcLPLPGYR	C3(HexNAc(1) 143.0662)	P13796	Plastin-2 OS=Homo sapiens OX=9606 GN=LCP1 PE=1 SV=6	HCD (High Energy Collision Dissociation)	0.57	33.9	33.9	33.9	0.269055	0.00930471	0.00930267	0.00673854	0.762537	0.0490465	0.049043	0.094162
AAcLPLPGYR	C3(HexNAc(1) 143.0662)	P13796	Plastin-2 OS=Homo sapiens OX=9606 GN=LCP1 PE=1 SV=6	HCD (High Energy Collision Dissociation)	0.68	64.1	64.1	64.1	0.210533	0.00612214	0.00610755	0.00673854	0.69962	0.0348535	0.0348458	0.094162
AAcLPLPGYR	C3(HexNAc(1) 143.0662)	P13796	Plastin-2 OS=Homo sapiens OX=9606 GN=LCP1 PE=1 SV=6	HCD (High Energy Collision Dissociation)	0.69	122.5	84.7	84.7	0.203846	0.00569374	0.00569033	0.00673854	0.691032	0.0330375	0.0330326	0.094162
AAcLPLPGYR	C3(HexNAc(1) 143.0662)	P13796	Plastin-2 OS=Homo sapiens OX=9606 GN=LCP1 PE=1 SV=6	HCD (High Energy Collision Dissociation)	0.68	81.3	81.3	81.3	0.209172	0.00612214	0.00611393	0.00673854	0.6979	0.0345212	0.0345032	0.094162
AAcLPLPGYR	C3(HexNAc(1) 143.0662)	P13796	Plastin-2 OS=Homo sapiens OX=9606 GN=LCP1 PE=1 SV=6	HCD (High Energy Collision Dissociation)	0.66	100.1	100.1	100.1	0.216861	0.0062384	0.00623608	0.00673854	0.707446	0.0373921	0.0373894	0.094162
AAcLPLPGYR	C3(HexNAc(1) 143.0662)	P13796	Plastin-2 OS=Homo sapiens OX=9606 GN=LCP1 PE=1 SV=6	HCD (High Energy Collision Dissociation)	0.83	84.1	84.1	84.1	0.148682	0.00468951	0.00468313	0.00673854	0.604544	0.0266002	0.0265982	0.094162
AAcLPLPGYR	C3(HexNAc(1) 143.0662)	P13796	Plastin-2 OS=Homo sapiens OX=9606 GN=LCP1 PE=1 SV=6	HCD (High Energy Collision Dissociation)	0.55	39.6	39.6	39.6	0.278841	0.00957532	0.00957043	0.00673854	0.771306	0.0518444	0.0518407	0.094162
AANIVIQTEPPVPVsINSNITR	S15(HexNAc(1) 143.0662)	Q9P2N5	RNA-binding protein 27 OS=Homo sapiens OX=9606 GN=RBM27 PE=1 SV=2	HCD (High Energy Collision Dissociation)	14.75	604.3	604.3	6	1.76248e-15	1.5437e-16	0	0	2.59511e-14	2.22631e-15	0	0
AANIVIQTEPPVPVsINSNITR	S15(HexNAc(1) 143.0662)	Q9P2N5	RNA-binding protein 27 OS=Homo sapiens OX=9606 GN=RBM27 PE=1 SV=2	HCD (High Energy Collision Dissociation)	15.75	690.7	690.7	6	1.76248e-16	1.65908e-17	0	0	2.59511e-15	2.42458e-16	0	0
AANIVIQTEPPVPVsINSNITR	S15(HexNAc(1) 143.0662)	Q9P2N5	RNA-binding protein 27 OS=Homo sapiens OX=9606 GN=RBM27 PE=1 SV=2	HCD (High Energy Collision Dissociation)	16.74	739.3	739.3	6	1.83256e-17	1.76522e-18	0	0	2.69829e-16	2.54899e-17	0	0
AANIVIQTEPPVPVsINSNITR	S15(HexNAc(1) 143.0662)	Q9P2N5	RNA-binding protein 27 OS=Homo sapiens OX=9606 GN=RBM27 PE=1 SV=2	HCD (High Energy Collision Dissociation)	15.6	637.4	637.4	6	2.52887e-16	2.57067e-17	0	0	3.72356e-15	3.75934e-16	0	0
AANIVIQTEPPVPVsINSNITR	S15(HexNAc(1) 143.0662)	Q9P2N5	RNA-binding protein 27 OS=Homo sapiens OX=9606 GN=RBM27 PE=1 SV=2	HCD (High Energy Collision Dissociation)	16.5	687.2	687.2	6	3.17539e-17	3.29583e-18	0	0	4.67551e-16	4.7439e-17	0	0
AANIVIQTEPPVPVsINSNITR	S15(HexNAc(1) 143.0662)	Q9P2N5	RNA-binding protein 27 OS=Homo sapiens OX=9606 GN=RBM27 PE=1 SV=2	HCD (High Energy Collision Dissociation)	16.64	722.7	722.7	6	2.30106e-17	2.24537e-18	0	0	3.38813e-16	3.26344e-17	0	0
AANIVIQTEPPVPVsINSNITR	S15(HexNAc(1) 143.0662)	Q9P2N5	RNA-binding protein 27 OS=Homo sapiens OX=9606 GN=RBM27 PE=1 SV=2	HCD (High Energy Collision Dissociation)	8.91	285.4	285.4	6	1.23538e-09	5.85081e-11	0	0	1.81901e-08	8.60236e-10	0	0
AANIVIQTEPPVPVsINSNITR	S15(HexNAc(1) 143.0662)	Q9P2N5	RNA-binding protein 27 OS=Homo sapiens OX=9606 GN=RBM27 PE=1 SV=2	HCD (High Energy Collision Dissociation)	11.59	505.6	505.6	6	2.57117e-12	2.34195e-13	0	0	3.78584e-11	3.46758e-12	0	0
AANIVIQTEPPVPVsINSNITR	S15(HexNAc(1) 143.0662)	Q9P2N5	RNA-binding protein 27 OS=Homo sapiens OX=9606 GN=RBM27 PE=1 SV=2	HCD (High Energy Collision Dissociation)	16.61	687.4	687.4	6	2.43217e-17	2.54915e-18	0	0	3.58117e-16	3.7152e-17	0	0
AANIVIQTEPPVPVsINSNITR	S15(HexNAc(1) 143.0662)	Q9P2N5	RNA-binding protein 27 OS=Homo sapiens OX=9606 GN=RBM27 PE=1 SV=2	EThcD (ETD With Supplemental HCD)	11.11	407.2	407.2	16.6	7.70436e-12	6.82226e-13	0	0	1.13441e-10	1.015e-11	0	0
AANIVIQTEPPVPVsINSNITR	S15(HexNAc(1) 143.0662)	Q9P2N5	RNA-binding protein 27 OS=Homo sapiens OX=9606 GN=RBM27 PE=1 SV=2	EThcD (ETD With Supplemental HCD)	9.08	300.6	300.6	16.6	8.39814e-10	3.77853e-11	0	0	1.23656e-08	5.52913e-10	0	0
AANIVIQTEPPVPVsINSNITR	S15(HexNAc(1) 143.0662)	Q9P2N5	RNA-binding protein 27 OS=Homo sapiens OX=9606 GN=RBM27 PE=1 SV=2	HCD (High Energy Collision Dissociation)	11.01	413	413	6	9.84061e-12	8.20173e-13	0	0	1.44895e-10	1.21898e-11	0	0
AANIVIQTEPPVPVsINSNITR	S15(HexNAc(1) 143.0662)	Q9P2N5	RNA-binding protein 27 OS=Homo sapiens OX=9606 GN=RBM27 PE=1 SV=2	EThcD (ETD With Supplemental HCD)	10.59	398.1	398.1	16.6	2.56967e-11	1.85777e-12	0	0	3.78363e-10	2.74127e-11	0	0
AANIVIQTEPPVPVsINSNITR	S15(HexNAc(1) 143.0662)	Q9P2N5	RNA-binding protein 27 OS=Homo sapiens OX=9606 GN=RBM27 PE=1 SV=2	HCD (High Energy Collision Dissociation)	16.61	653.7	653.7	6	2.43217e-17	2.56073e-18	0	0	3.58117e-16	3.73241e-17	0	0
AANIVIQTEPPVPVsINSNITR	S15(HexNAc(1) 143.0662)	Q9P2N5	RNA-binding protein 27 OS=Homo sapiens OX=9606 GN=RBM27 PE=1 SV=2	HCD (High Energy Collision Dissociation)	12.48	562.4	562.4	6	3.29881e-13	2.37942e-14	0	0	4.85724e-12	3.48728e-13	0	0
AANIVIQTEPPVPVsINSNITR	S15(HexNAc(1) 143.0662)	Q9P2N5	RNA-binding protein 27 OS=Homo sapiens OX=9606 GN=RBM27 PE=1 SV=2	HCD (High Energy Collision Dissociation)	15.74	663.8	663.8	6	1.83256e-16	1.81003e-17	0	0	2.69829e-15	2.64946e-16	0	0
AANIVIQTEPPVPVsINSNITR	S15(HexNAc(1) 143.0662)	Q9P2N5	RNA-binding protein 27 OS=Homo sapiens OX=9606 GN=RBM27 PE=1 SV=2	HCD (High Energy Collision Dissociation)	17.5	724.6	724.6	6	3.17539e-18	3.08894e-19	0	0	4.67551e-17	4.46893e-18	0	0
AANIVIQTEPPVPVsINSNITR	S15(HexNAc(1) 143.0662)	Q9P2N5	RNA-binding protein 27 OS=Homo sapiens OX=9606 GN=RBM27 PE=1 SV=2	HCD (High Energy Collision Dissociation)	15.64	698.7	698.7	6	2.30106e-16	2.37528e-17	0	0	3.38813e-15	3.46809e-16	0	0
AANIVIQTEPPVPVsINSNITR	S15(HexNAc(1) 143.0662)	Q9P2N5	RNA-binding protein 27 OS=Homo sapiens OX=9606 GN=RBM27 PE=1 SV=2	HCD (High Energy Collision Dissociation)	17.6	743.1	743.1	6	2.52887e-18	2.59151e-19	0	0	3.72356e-17	3.75734e-18	0	0
AANIVIQTEPPVPVsINSNITR	S15(HexNAc(1) 143.0662)	Q9P2N5	RNA-binding protein 27 OS=Homo sapiens OX=9606 GN=RBM27 PE=1 SV=2	HCD (High Energy Collision Dissociation)	16.6	665.9	665.9	6	2.52887e-17	2.63098e-18	0	0	3.72356e-16	3.83686e-17	0	0
AANIVIQTEPPVPVsINSNITR	S15(HexNAc(1) 143.0662)	Q9P2N5	RNA-binding protein 27 OS=Homo sapiens OX=9606 GN=RBM27 PE=1 SV=2	HCD (High Energy Collision Dissociation)	6.59	187.7	187.7	6	2.59362e-07	7.229e-09	0	0	3.81888e-06	1.06049e-07	0	0
AANIVIQTEPPVPVsINSNITR	S15(HexNAc(1) 143.0662)	Q9P2N5	RNA-binding protein 27 OS=Homo sapiens OX=9606 GN=RBM27 PE=1 SV=2	HCD (High Energy Collision Dissociation)	11.29	384.2	384.2	6	5.13756e-12	4.89961e-13	0	0	7.56465e-11	7.27694e-12	0	0
AANIVIQTEPPVPVSINsNITR	S18(HexNAc(1) 143.0662)	Q9P2N5	RNA-binding protein 27 OS=Homo sapiens OX=9606 GN=RBM27 PE=1 SV=2	HCD (High Energy Collision Dissociation)	16.81	694.4	694.4	0.8	1.5465e-17	1.5118e-18	0	0	2.2771e-16	2.17163e-17	0	0
AANIVIQTEPPVPVsINSNITR	S15(HexNAc(1) 143.0662)	Q9P2N5	RNA-binding protein 27 OS=Homo sapiens OX=9606 GN=RBM27 PE=1 SV=2	HCD (High Energy Collision Dissociation)	12.2	510.2	510.2	6	6.31485e-13	4.6842e-14	0	0	9.29811e-12	6.92986e-13	0	0
AANIVIQTEPPVPVsINSNITR	S15(HexNAc(1) 143.0662)	Q9P2N5	RNA-binding protein 27 OS=Homo sapiens OX=9606 GN=RBM27 PE=1 SV=2	HCD (High Energy Collision Dissociation)	13.26	514.7	514.7	6	5.54101e-14	3.94545e-15	0	0	8.15869e-13	5.79205e-14	0	0
AANIVIQTEPPVPVsINSNITR	S15(HexNAc(1) 143.0662)	Q9P2N5	RNA-binding protein 27 OS=Homo sapiens OX=9606 GN=RBM27 PE=1 SV=2	HCD (High Energy Collision Dissociation)	13.26	520	520	6	5.54101e-14	3.9581e-15	0	0	8.15869e-13	5.811e-14	0	0
AANIVIQTEPPVPVsINSNITR	S15(HexNAc(1) 143.0662)	Q9P2N5	RNA-binding protein 27 OS=Homo sapiens OX=9606 GN=RBM27 PE=1 SV=2	HCD (High Energy Collision Dissociation)	9.01	346.6	346.6	6	9.67908e-10	4.45598e-11	0	0	1.42517e-08	6.52929e-10	0	0
AANIVIQTEPPVPVsINSNITR	S15(HexNAc(1) 143.0662)	Q9P2N5	RNA-binding protein 27 OS=Homo sapiens OX=9606 GN=RBM27 PE=1 SV=2	HCD (High Energy Collision Dissociation)	12.4	543.6	543.6	6	3.95709e-13	2.84484e-14	0	0	5.8265e-12	4.18566e-13	0	0
AANIVIQTEPPVPVsINSNITR	S15(HexNAc(1) 143.0662)	Q9P2N5	RNA-binding protein 27 OS=Homo sapiens OX=9606 GN=RBM27 PE=1 SV=2	HCD (High Energy Collision Dissociation)	16.74	702.1	702.1	6	1.83256e-17	1.83829e-18	0	0	2.69829e-16	2.65777e-17	0	0
AANIVIQTEPPVPVsINSNITR	S15(HexNAc(1) 143.0662)	Q9P2N5	RNA-binding protein 27 OS=Homo sapiens OX=9606 GN=RBM27 PE=1 SV=2	HCD (High Energy Collision Dissociation)	16.61	656.7	656.7	6	2.43217e-17	2.57229e-18	0	0	3.58117e-16	3.7496e-17	0	0
AANIVIQTEPPVPVsINSNITR	S15(HexNAc(1) 143.0662)	Q9P2N5	RNA-binding protein 27 OS=Homo sapiens OX=9606 GN=RBM27 PE=1 SV=2	HCD (High Energy Collision Dissociation)	16.5	664.8	664.8	6	3.17539e-17	3.31051e-18	0	0	4.67551e-16	4.7658e-17	0	0
AANIVIQTEPPVPVsINSNITR	S15(HexNAc(1) 143.0662)	Q9P2N5	RNA-binding protein 27 OS=Homo sapiens OX=9606 GN=RBM27 PE=1 SV=2	HCD (High Energy Collision Dissociation)	14.75	648.9	648.9	6	1.76248e-15	1.58077e-16	0	0	2.59511e-14	2.28184e-15	0	0
ADRPSLEKPEPIHLSVSTPVtQGGTVK	T21(HexNAc(1) 143.0662)	Q96T58	Msx2-interacting protein OS=Homo sapiens OX=9606 GN=SPEN PE=1 SV=1	HCD (High Energy Collision Dissociation)	7.19	281.5	281.5	9.6	6.40323e-08	1.9577e-09	0	0	9.42823e-07	2.80097e-08	0	0
ADRPSLEKPEPIHLSVSTPVtQGGTVK	T21(HexNAc(1) 143.0662)	Q96T58	Msx2-interacting protein OS=Homo sapiens OX=9606 GN=SPEN PE=1 SV=1	HCD (High Energy Collision Dissociation)	11.03	392.3	392.3	7.2	9.29606e-12	7.79045e-13	0	0	1.36877e-10	1.15962e-11	0	0
ADRPSLEKPEPIHLSVSTPVtQGGTVK	T21(HexNAc(1) 143.0662)	Q96T58	Msx2-interacting protein OS=Homo sapiens OX=9606 GN=SPEN PE=1 SV=1	HCD (High Energy Collision Dissociation)	12.45	525.4	525.4	9.6	3.57932e-13	2.56505e-14	0	0	5.27026e-12	3.76588e-13	0	0
ADRPSLEKPEPIHLsVSTPVTQGGTVK	S15(HexNAc(1) 143.0662)	Q96T58	Msx2-interacting protein OS=Homo sapiens OX=9606 GN=SPEN PE=1 SV=1	HCD (High Energy Collision Dissociation)	7.85	234.4	234.4	1.9	1.4118e-08	5.60489e-10	0	0	2.07876e-07	8.08535e-09	0	0
ADRPSLEKPEPIHLSVSTPVtQGGTVK	T21(HexNAc(1) 143.0662)	Q96T58	Msx2-interacting protein OS=Homo sapiens OX=9606 GN=SPEN PE=1 SV=1	HCD (High Energy Collision Dissociation)	11.47	390.8	390.8	8.9	3.41166e-12	3.22649e-13	0	0	5.0234e-11	4.784e-12	0	0
ADRPSLEKPEPIHLSVSTPVtQGGTVK	T21(HexNAc(1) 143.0662)	Q96T58	Msx2-interacting protein OS=Homo sapiens OX=9606 GN=SPEN PE=1 SV=1	HCD (High Energy Collision Dissociation)	10.48	393.7	393.7	7.4	3.33879e-11	2.42095e-12	0	0	4.9161e-10	3.55467e-11	0	0
ADRPSLEKPEPIHLSVSTPVtQGGTVK	T21(HexNAc(1) 143.0662)	Q96T58	Msx2-interacting protein OS=Homo sapiens OX=9606 GN=SPEN PE=1 SV=1	HCD (High Energy Collision Dissociation)	12.02	447.4	447.4	9.6	9.53151e-13	7.03812e-14	0	0	1.40344e-11	1.04356e-12	0	0
ADRPSLEKPEPIHLSVSTPVtQGGTVK	T21(HexNAc(1) 143.0662)	Q96T58	Msx2-interacting protein OS=Homo sapiens OX=9606 GN=SPEN PE=1 SV=1	HCD (High Energy Collision Dissociation)	6.46	217.4	217.4	5.7	3.43179e-07	9.80286e-09	0	0	5.05302e-06	1.4392e-07	0	0
AGAPDEAVCGENVsQIYCALLGCMDDYTTDSR	S14(HexNAc(2) 141.0536)	Q9BTW9	Tubulin-specific chaperone D OS=Homo sapiens OX=9606 GN=TBCD PE=1 SV=2	HCD (High Energy Collision Dissociation)	1.65	7.3	7.3	7.3	0.0224911	0.00139847	0.00137124	0.00430293	0.180802	0.00478693	0.00478424	0.00852515
AGAPDEAVCGENVsQIYCALLGCMDDYTTDSR	S14(HexNAc(2) 141.0536)	Q9BTW9	Tubulin-specific chaperone D OS=Homo sapiens OX=9606 GN=TBCD PE=1 SV=2	HCD (High Energy Collision Dissociation)	1.32	2.7	2.7	2.7	0.04766	0.00232371	0.0023206	0.00430293	0.324222	0.0099145	0.00991089	0.00852515
AGPGsLELCGLPSQK	S5(HexNAc(1) 143.0662)	Q14684	Ribosomal RNA processing protein 1 homolog B OS=Homo sapiens OX=9606 GN=RRP1B PE=1 SV=3	HCD (High Energy Collision Dissociation)	6.19	414.9	294.9	1.4	6.43323e-07	1.82257e-08	0	0	9.47237e-06	2.69333e-07	0	0
AGPGSLELCGLPsQK	S13(HexNAc(1) 143.0662)	Q14684	Ribosomal RNA processing protein 1 homolog B OS=Homo sapiens OX=9606 GN=RRP1B PE=1 SV=3	HCD (High Energy Collision Dissociation)	1.03	98.7	98.7	8.6	0.0926913	0.0040421	0.00404056	0.00576784	0.47321	0.020613	0.0206099	0.0182841
AGPGSLELCGLPsQK	S13(HexNAc(1) 143.0662)	Q14684	Ribosomal RNA processing protein 1 homolog B OS=Homo sapiens OX=9606 GN=RRP1B PE=1 SV=3	HCD (High Energy Collision Dissociation)	1.43	191.4	143.9	10.4	0.0370782	0.00206464	0.00204579	0.00576784	0.255628	0.00881905	0.0088134	0.0182841
AGPGSLELCGLPsQK	S13(HexNAc(1) 143.0662)	Q14684	Ribosomal RNA processing protein 1 homolog B OS=Homo sapiens OX=9606 GN=RRP1B PE=1 SV=3	EThcD (ETD With Supplemental HCD)	1.09	212.4	138	8.3	0.0811979	0.00315385	0.00315215	0.00576784	0.437636	0.0165321	0.0165308	0.0182841
AGSPPSIVLGPAQVQQVLtSNVQTIcNGTVSVASSPSFSATAPVVTFSPR	T19(HexNAc(1) 143.0662); C26(Carbamidomethyl)	P32519	ETS-related transcription factor Elf-1 OS=Homo sapiens OX=9606 GN=ELF1 PE=1 SV=2	HCD (High Energy Collision Dissociation)	11.48	348.7	348.7	0	3.27397e-12	3.14853e-13	0	0	4.82066e-11	4.66738e-12	0	0
AGSPPSIVLGPAQVQQVLtSNVQTIcNGTVSVASSPSFSATAPVVTFSPR	T19(HexNAc(1) 143.0662); C26(Carbamidomethyl)	P32519	ETS-related transcription factor Elf-1 OS=Homo sapiens OX=9606 GN=ELF1 PE=1 SV=2	HCD (High Energy Collision Dissociation)	13.06	471.2	471.2	0	8.79193e-14	6.18127e-15	0	0	1.29454e-12	8.87418e-14	0	0
AGSPPSIVLGPAQVQQVLtSNVQTIcNGTVSVASSPSFSATAPVVTFSPR	T19(HexNAc(1) 141.0536); C26(Carbamidomethyl)	P32519	ETS-related transcription factor Elf-1 OS=Homo sapiens OX=9606 GN=ELF1 PE=1 SV=2	HCD (High Energy Collision Dissociation)	10.39	354.5	354.5	0	4.06057e-11	2.52436e-12	0	0	6.31325e-10	3.88133e-11	0	0
AGSPPSIVLGPAQVQQVLtSNVQTIcNGTVSVASSPSFSATAPVVTFSPR	T19(HexNAc(1) 141.0536); C26(Carbamidomethyl)	P32519	ETS-related transcription factor Elf-1 OS=Homo sapiens OX=9606 GN=ELF1 PE=1 SV=2	HCD (High Energy Collision Dissociation)	12.94	461.3	461.3	0	1.15704e-13	8.3597e-15	0	0	1.79893e-12	1.28737e-13	0	0
AGYsQGATQYTQAQQTR	S4(HexNAc(1) 143.0662)	Q96KR1	Zinc finger RNA-binding protein OS=Homo sapiens OX=9606 GN=ZFR PE=1 SV=2	HCD (High Energy Collision Dissociation)	3.79	211.6	211.6	6.8	0.000163912	8.80282e-05	8.47027e-05	0.000822368	0.00241047	0.000606586	0.000606481	0.000819001
AGYsQGATQYTQAQQTR	S4(HexNAc(1) 143.0662)	Q96KR1	Zinc finger RNA-binding protein OS=Homo sapiens OX=9606 GN=ZFR PE=1 SV=2	HCD (High Energy Collision Dissociation)	4.52	201.9	201.9	6.8	3.04021e-05	8.80282e-05	8.79817e-05	0.000822368	0.000447543	9.31185e-05	8.99361e-05	0.000819001
AGYSQGAtQYTQAQQTR	T8(HexNAc(1) 143.0662)	Q96KR1	Zinc finger RNA-binding protein OS=Homo sapiens OX=9606 GN=ZFR PE=1 SV=2	HCD (High Energy Collision Dissociation)	1.54	150.2	150.2	0	0.0286232	0.00186175	0.00185799	0.00595238	0.206023	0.00479894	0.00479775	0.0118343
AGYSQGATQYtQAQQTR	T11(HexNAc(1) 143.0662)	Q96KR1	Zinc finger RNA-binding protein OS=Homo sapiens OX=9606 GN=ZFR PE=1 SV=2	HCD (High Energy Collision Dissociation)	1.44	110.2	110.2	2.4	0.0365873	0.00206464	0.00205274	0.00595238	0.25283	0.00837561	0.00837022	0.0118343
AGYSQGATQYtQAQQTR	T11(HexNAc(1) 143.0662)	Q96KR1	Zinc finger RNA-binding protein OS=Homo sapiens OX=9606 GN=ZFR PE=1 SV=2	HCD (High Energy Collision Dissociation)	1.19	52.8	52.8	6.4	0.0643795	0.00271929	0.00271718	0.00595238	0.377981	0.012769	0.012766	0.0118343
AGYSQGATQYtQAQQTR	T11(HexNAc(1) 143.0662)	Q96KR1	Zinc finger RNA-binding protein OS=Homo sapiens OX=9606 GN=ZFR PE=1 SV=2	HCD (High Energy Collision Dissociation)	1.07	45.2	45.2	2.4	0.0844918	0.00337372	0.00337061	0.00595238	0.448235	0.0185357	0.0185214	0.0118343
AGYsQGATQYTQAQQTR	S4(HexNAc(1) 143.0662)	Q96KR1	Zinc finger RNA-binding protein OS=Homo sapiens OX=9606 GN=ZFR PE=1 SV=2	HCD (High Energy Collision Dissociation)	1.02	37.2	37.2	6.8	0.0965467	0.00426472	0.00426244	0.000822368	0.484326	0.0211628	0.021158	0.000819001
AGYSQGATQYtQAQQTR	T11(HexNAc(1) 143.0662)	Q96KR1	Zinc finger RNA-binding protein OS=Homo sapiens OX=9606 GN=ZFR PE=1 SV=2	HCD (High Energy Collision Dissociation)	1.48	89	89	0	0.0334907	0.00192477	0.00191785	0.00595238	0.23487	0.00654343	0.00653435	0.0118343
AGYSQGAtQYTQAQQTR	T8(HexNAc(1) 143.0662)	Q96KR1	Zinc finger RNA-binding protein OS=Homo sapiens OX=9606 GN=ZFR PE=1 SV=2	HCD (High Energy Collision Dissociation)	1.08	43.2	43.2	0	0.0836962	0.00337372	0.00337216	0.00595238	0.445709	0.018238	0.0182268	0.0118343
AGYSQGATQYtQAQQTR	T11(HexNAc(1) 143.0662)	Q96KR1	Zinc finger RNA-binding protein OS=Homo sapiens OX=9606 GN=ZFR PE=1 SV=2	HCD (High Energy Collision Dissociation)	1.05	34.3	34.3	0	0.0886778	0.00389849	0.00389313	0.00595238	0.461225	0.0201183	0.0201105	0.0118343
AGYSQGAtQYTQAQQTR	T8(HexNAc(1) 143.0662)	Q96KR1	Zinc finger RNA-binding protein OS=Homo sapiens OX=9606 GN=ZFR PE=1 SV=2	HCD (High Energy Collision Dissociation)	1.09	38	38	0	0.0805219	0.0031015	0.00308309	0.00595238	0.435395	0.0155909	0.0155848	0.0118343
AGYsQGATQYTQAQQTR	S4(HexNAc(1) 143.0662)	Q96KR1	Zinc finger RNA-binding protein OS=Homo sapiens OX=9606 GN=ZFR PE=1 SV=2	HCD (High Energy Collision Dissociation)	1.1	31.9	31.9	6.8	0.079943	0.0031015	0.00308761	0.000822368	0.433472	0.014916	0.0149126	0.000819001
AGYsQGATQYTQAQQTR	S4(HexNAc(1) 143.0662)	Q96KR1	Zinc finger RNA-binding protein OS=Homo sapiens OX=9606 GN=ZFR PE=1 SV=2	HCD (High Energy Collision Dissociation)	1.53	118.3	118.3	7.9	0.0294893	0.00186175	0.00185051	0.000822368	0.211585	0.00544061	0.00543478	0.000819001
AGYsQGATQYTQAQQTR	S4(HexNAc(1) 143.0662)	Q96KR1	Zinc finger RNA-binding protein OS=Homo sapiens OX=9606 GN=ZFR PE=1 SV=2	HCD (High Energy Collision Dissociation)	4.21	201.7	201.7	6.8	6.15599e-05	8.80282e-05	8.65951e-05	0.000822368	0.000905995	0.000355461	0.000354233	0.000819001
AGYsQGATQYTQAQQTR	S4(HexNAc(1) 143.0662)	Q96KR1	Zinc finger RNA-binding protein OS=Homo sapiens OX=9606 GN=ZFR PE=1 SV=2	HCD (High Energy Collision Dissociation)	1.45	45	45	6.8	0.0358747	0.00206464	0.00206022	0.000822368	0.24874	0.00769106	0.00768546	0.000819001
AGYsQGATQYTQAQQTR	S4(HexNAc(1) 143.0662)	Q96KR1	Zinc finger RNA-binding protein OS=Homo sapiens OX=9606 GN=ZFR PE=1 SV=2	HCD (High Energy Collision Dissociation)	1.35	45.3	45.3	6.8	0.0443663	0.00234723	0.00233882	0.000822368	0.292256	0.0107783	0.0107689	0.000819001
AGYsQGATQYTQAQQTR	S4(HexNAc(1) 143.0662)	Q96KR1	Zinc finger RNA-binding protein OS=Homo sapiens OX=9606 GN=ZFR PE=1 SV=2	HCD (High Energy Collision Dissociation)	1.47	66.4	66.4	6.8	0.0340763	0.00192477	0.00191571	0.000822368	0.23826	0.00693481	0.00693425	0.000819001
APQTPLMPSFSAPSGTGLLPTPItQQASLTSLAQGTGTTSAITFPEEQEDPR	T24(HexNAc(1) 143.0662)	Q96M27	Protein PRRC1 OS=Homo sapiens OX=9606 GN=PRRC1 PE=1 SV=1	HCD (High Energy Collision Dissociation)	13.03	497.1	497.1	0	9.23699e-14	6.6017e-15	0	0	1.36007e-12	9.50618e-14	0	0
APQTPLMPSFSAPSGTGLLPTPITQQASLTSLAQGtGTTSAITFPEEQEDPR	T36(HexNAc(1) 143.0662)	Q96M27	Protein PRRC1 OS=Homo sapiens OX=9606 GN=PRRC1 PE=1 SV=1	HCD (High Energy Collision Dissociation)	10.55	354.6	354.6	0	2.83026e-11	2.03599e-12	0	0	4.16733e-10	2.99668e-11	0	0
APQTPLMPSFSAPSGTGLLPTPItQQASLTSLAQGTGTTSAITFPEEQEDPR	T24(HexNAc(1) 143.0662)	Q96M27	Protein PRRC1 OS=Homo sapiens OX=9606 GN=PRRC1 PE=1 SV=1	HCD (High Energy Collision Dissociation)	13.66	398.7	398.7	0	2.18207e-14	1.83044e-15	0	0	3.21293e-13	2.68088e-14	0	0
APQTPLmPSFSAPSGTGLLPTPITQQASLTSLAQGTGtTSAITFPEEQEDPR	M7(Oxidation); T38(HexNAc(1) 143.0662)	Q96M27	Protein PRRC1 OS=Homo sapiens OX=9606 GN=PRRC1 PE=1 SV=1	HCD (High Energy Collision Dissociation)	9.95	297.9	297.9	0	1.11283e-10	5.83856e-12	0	0	1.63856e-09	8.40026e-11	0	0
APQTPLmPSFSAPSGTGLLPtPITQQASLTSLAQGTGTTSAITFPEEQEDPR	M7(Oxidation); T21(HexNAc(1) 143.0662)	Q96M27	Protein PRRC1 OS=Homo sapiens OX=9606 GN=PRRC1 PE=1 SV=1	HCD (High Energy Collision Dissociation)	11.53	291	291	0	2.96876e-12	2.71246e-13	0	0	4.37125e-11	4.02203e-12	0	0
APQTPLmPSFSAPSGTGLLPTPITQQASLTSLAQGTGTtSAITFPEEQEDPR	M7(Oxidation); T39(HexNAc(1) 143.0662)	Q96M27	Protein PRRC1 OS=Homo sapiens OX=9606 GN=PRRC1 PE=1 SV=1	HCD (High Energy Collision Dissociation)	4.16	68.5	68.5	0	6.8922e-05	8.80282e-05	8.64006e-05	0	0.00101429	0.000355461	0.000353419	0
APQTPLMPSFSAPSGTGLLPTPITQQAsLTSLAQGTGTTSAITFPEEQEDPR	S28(HexNAc(1) 143.0662)	Q96M27	Protein PRRC1 OS=Homo sapiens OX=9606 GN=PRRC1 PE=1 SV=1	HCD (High Energy Collision Dissociation)	14.78	485.8	485.8	0	1.66866e-15	1.46079e-16	0	0	2.45697e-14	2.10993e-15	0	0
APQTPLMPSFSAPSGTGLLPTPITQQASLTSLAQGTGTtSAITFPEEQEDPR	T39(HexNAc(1) 143.0662)	Q96M27	Protein PRRC1 OS=Homo sapiens OX=9606 GN=PRRC1 PE=1 SV=1	HCD (High Energy Collision Dissociation)	11.1	364	364	0	8.03371e-12	7.18762e-13	0	0	1.1829e-10	1.06958e-11	0	0
APQTPLMPSFSAPSGTGLLPTPITQQASLTSLAQGTGtTSAITFPEEQEDPR	T38(HexNAc(1) 143.0662)	Q96M27	Protein PRRC1 OS=Homo sapiens OX=9606 GN=PRRC1 PE=1 SV=1	HCD (High Energy Collision Dissociation)	12.65	417.2	417.2	0	2.25283e-13	1.61414e-14	0	0	3.31711e-12	2.36378e-13	0	0
APQTPLMPSFSAPSGTGLLPTPItQQASLTSLAQGTGTTSAITFPEEQEDPR	T24(HexNAc(1) 143.0662)	Q96M27	Protein PRRC1 OS=Homo sapiens OX=9606 GN=PRRC1 PE=1 SV=1	HCD (High Energy Collision Dissociation)	13.44	508.9	508.9	0	3.66164e-14	2.62957e-15	0	0	5.39147e-13	3.82047e-14	0	0
APQTPLMPSFSAPSGTGLLPTPITQQASLTSLAQGTGtTSAITFPEEQEDPR	T38(HexNAc(1) 143.0662)	Q96M27	Protein PRRC1 OS=Homo sapiens OX=9606 GN=PRRC1 PE=1 SV=1	HCD (High Energy Collision Dissociation)	14.76	552.6	552.6	0	1.74752e-15	1.52775e-16	0	0	2.57308e-14	2.20244e-15	0	0
APQTPLMPSFSAPSGTGLLPTPITQQAsLTSLAQGTGTTSAITFPEEQEDPR	S28(HexNAc(1) 143.0662)	Q96M27	Protein PRRC1 OS=Homo sapiens OX=9606 GN=PRRC1 PE=1 SV=1	HCD (High Energy Collision Dissociation)	12.64	440	440	0	2.30015e-13	1.67478e-14	0	0	3.38678e-12	2.45479e-13	0	0
APQTPLMPSFSAPSGTGLLPTPITQQASLTSLAQGTGTtSAITFPEEQEDPR	T39(HexNAc(1) 143.0662)	Q96M27	Protein PRRC1 OS=Homo sapiens OX=9606 GN=PRRC1 PE=1 SV=1	HCD (High Energy Collision Dissociation)	9.14	228.2	228.2	0	7.30749e-10	3.36032e-11	0	0	1.07597e-08	4.90128e-10	0	0
APQTPLmPSFSAPSGTGLLPTPITQQAsLTSLAQGTGTTSAITFPEEQEDPR	M7(Oxidation); S28(HexNAc(1) 141.0536)	Q96M27	Protein PRRC1 OS=Homo sapiens OX=9606 GN=PRRC1 PE=1 SV=1	HCD (High Energy Collision Dissociation)	9.24	240.2	240.2	0	5.7196e-10	2.42382e-11	0	0	8.89266e-09	3.72314e-10	0	0
APQTPLMPSFSAPSGTGLLPtPITQQASLTSLAQGTGTTSAITFPEEQEDPR	T21(HexNAc(1) 141.0536)	Q96M27	Protein PRRC1 OS=Homo sapiens OX=9606 GN=PRRC1 PE=1 SV=1	HCD (High Energy Collision Dissociation)	13.21	527	527	0	6.16297e-14	4.22112e-15	0	0	9.58201e-13	6.35523e-14	0	0
APQTPLMPSFSAPSGTGLLPTPITQQASLTsLAQGTGTTSAITFPEEQEDPR	S31(HexNAc(1) 141.0536)	Q96M27	Protein PRRC1 OS=Homo sapiens OX=9606 GN=PRRC1 PE=1 SV=1	HCD (High Energy Collision Dissociation)	12.8	444	444	0	1.60144e-13	1.14719e-14	0	0	2.48987e-12	1.77638e-13	0	0
APQTPLMPSFSAPSGTGLLPTPITQQASLTSLAQGtGTTSAITFPEEQEDPR	T36(HexNAc(1) 141.0536)	Q96M27	Protein PRRC1 OS=Homo sapiens OX=9606 GN=PRRC1 PE=1 SV=1	HCD (High Energy Collision Dissociation)	10.5	358.8	358.8	0	3.17111e-11	2.13675e-12	0	0	4.93034e-10	3.29007e-11	0	0
APVPSTcSSTFPEELSPPSHQAK	C7(HexNAc(1) 143.0662)	Q14980	Nuclear mitotic apparatus protein 1 OS=Homo sapiens OX=9606 GN=NUMA1 PE=1 SV=2	HCD (High Energy Collision Dissociation)	11.06	398.3	398.3	100.4	8.69458e-12	7.43873e-13	0	0	1.28021e-10	1.10709e-11	0	0
APVPSTcSSTFPEELSPPSHQAK	C7(HexNAc(1) 143.0662)	Q14980	Nuclear mitotic apparatus protein 1 OS=Homo sapiens OX=9606 GN=NUMA1 PE=1 SV=2	HCD (High Energy Collision Dissociation)	9.55	339.7	339.7	34.3	2.82872e-10	1.31756e-11	0	0	4.16507e-09	1.90694e-10	0	0
APVPSTcSSTFPEELSPPSHQAK	C7(HexNAc(1) 143.0662)	Q14980	Nuclear mitotic apparatus protein 1 OS=Homo sapiens OX=9606 GN=NUMA1 PE=1 SV=2	HCD (High Energy Collision Dissociation)	11.69	503.4	503.4	11.6	2.02725e-12	1.79165e-13	0	0	2.98497e-11	2.66136e-12	0	0
APVPSTCSSTFPEELsPPSHQAK	S16(HexNAc(1) 143.0662)	Q14980	Nuclear mitotic apparatus protein 1 OS=Homo sapiens OX=9606 GN=NUMA1 PE=1 SV=2	HCD (High Energy Collision Dissociation)	14.61	615.2	599.2	0	2.42808e-15	2.23765e-16	0	0	3.57516e-14	3.25555e-15	0	0
APVPSTcSSTFPEELSPPSHQAK	C7(HexNAc(1) 143.0662)	Q14980	Nuclear mitotic apparatus protein 1 OS=Homo sapiens OX=9606 GN=NUMA1 PE=1 SV=2	HCD (High Energy Collision Dissociation)	12.23	564.9	434.5	60.4	5.86633e-13	4.39749e-14	0	0	8.6377e-12	6.50013e-13	0	0
APVPtGEVYFADSFDR	T5(HexNAc(1) 143.0662)	P27824	Calnexin OS=Homo sapiens OX=9606 GN=CANX PE=1 SV=2	HCD (High Energy Collision Dissociation)	14.48	607.6	529	8.8	3.27648e-15	2.67683e-16	0	0	4.82436e-14	3.89199e-15	0	0
APVPtGEVYFADSFDR	T5(HexNAc(1) 143.0662)	P27824	Calnexin OS=Homo sapiens OX=9606 GN=CANX PE=1 SV=2	HCD (High Energy Collision Dissociation)	7.08	341.8	341.8	8.8	8.41306e-08	2.45086e-09	0	0	1.23876e-06	3.5315e-08	0	0
APVPtGEVYFADSFDR	T5(HexNAc(1) 143.0662)	P27824	Calnexin OS=Homo sapiens OX=9606 GN=CANX PE=1 SV=2	HCD (High Energy Collision Dissociation)	11.82	531.1	498.3	8.8	1.5156e-12	1.1816e-13	0	0	2.2316e-11	1.75318e-12	0	0
APVPtGEVYFADSFDR	T5(HexNAc(1) 143.0662)	P27824	Calnexin OS=Homo sapiens OX=9606 GN=CANX PE=1 SV=2	HCD (High Energy Collision Dissociation)	7.78	309.6	309.6	309.6	1.65504e-08	6.35652e-10	0	0	2.43692e-07	9.16847e-09	0	0
APVPtGEVYFADSFDR	T5(HexNAc(1) 143.0662)	P27824	Calnexin OS=Homo sapiens OX=9606 GN=CANX PE=1 SV=2	EThcD (ETD With Supplemental HCD)	1.46	199.6	162.2	162.2	0.0343034	0.00192477	0.00191342	0	0.239596	0.00693481	0.00692521	0
APVPtGEVYFADSFDR	T5(HexNAc(1) 143.0662)	P27824	Calnexin OS=Homo sapiens OX=9606 GN=CANX PE=1 SV=2	HCD (High Energy Collision Dissociation)	11.94	545.9	545.9	8.8	1.15692e-12	8.66378e-14	0	0	1.70347e-11	1.28437e-12	0	0
APVPtGEVYFADSFDR	T5(HexNAc(1) 143.0662)	P27824	Calnexin OS=Homo sapiens OX=9606 GN=CANX PE=1 SV=2	HCD (High Energy Collision Dissociation)	15.29	665.5	609.9	8.8	5.15289e-16	4.6584e-17	0	0	7.58722e-15	6.79705e-16	0	0
APVPtGEVYFADSFDR	T5(HexNAc(1) 143.0662)	P27824	Calnexin OS=Homo sapiens OX=9606 GN=CANX PE=1 SV=2	HCD (High Energy Collision Dissociation)	11.45	429	429	8.8	3.53751e-12	3.32868e-13	0	0	5.2087e-11	4.93686e-12	0	0
APVPtGEVYFADSFDR	T5(HexNAc(1) 143.0662)	P27824	Calnexin OS=Homo sapiens OX=9606 GN=CANX PE=1 SV=2	HCD (High Energy Collision Dissociation)	9.9	346	346	23.6	1.25218e-10	6.74306e-12	0	0	1.84373e-09	9.71348e-11	0	0
APVPtGEVYFADSFDR	T5(HexNAc(1) 143.0662)	P27824	Calnexin OS=Homo sapiens OX=9606 GN=CANX PE=1 SV=2	HCD (High Energy Collision Dissociation)	16.17	740.9	664.1	15.6	6.72752e-17	7.64156e-18	0	0	9.90574e-16	1.11898e-16	0	0
APVPtGEVYFADSFDR	T5(HexNAc(1) 143.0662)	P27824	Calnexin OS=Homo sapiens OX=9606 GN=CANX PE=1 SV=2	HCD (High Energy Collision Dissociation)	1.64	121.1	121.1	121.1	0.0229557	0.00164069	0.00163465	0	0.170459	0.00327099	0.00326962	0
APVPtGEVYFADSFDR	T5(HexNAc(1) 143.0662)	P27824	Calnexin OS=Homo sapiens OX=9606 GN=CANX PE=1 SV=2	HCD (High Energy Collision Dissociation)	1.47	70.2	70.2	70.2	0.0338491	0.00192477	0.00191647	0	0.23692	0.00677717	0.00677385	0
APVPtGEVYFADSFDR	T5(HexNAc(1) 143.0662)	P27824	Calnexin OS=Homo sapiens OX=9606 GN=CANX PE=1 SV=2	HCD (High Energy Collision Dissociation)	16.17	707.5	606.8	21.9	6.72752e-17	7.61372e-18	0	0	9.90574e-16	1.11484e-16	0	0
APVPtGEVYFADSFDR	T5(HexNAc(1) 143.0662)	P27824	Calnexin OS=Homo sapiens OX=9606 GN=CANX PE=1 SV=2	HCD (High Energy Collision Dissociation)	12.02	578.4	578.4	8.8	9.64459e-13	7.37081e-14	0	0	1.42009e-11	1.09339e-12	0	0
APVPtGEVYFADSFDR	T5(HexNAc(1) 143.0662)	P27824	Calnexin OS=Homo sapiens OX=9606 GN=CANX PE=1 SV=2	HCD (High Energy Collision Dissociation)	10.15	543.2	543.2	8.8	7.16122e-11	4.0911e-12	0	0	1.05443e-09	5.92286e-11	0	0
APVPtGEVYFADSFDR	T5(HexNAc(1) 143.0662)	P27824	Calnexin OS=Homo sapiens OX=9606 GN=CANX PE=1 SV=2	HCD (High Energy Collision Dissociation)	10.85	477.7	388.3	388.3	1.40986e-11	1.0835e-12	0	0	2.0759e-10	1.60934e-11	0	0
APVPtGEVYFADSFDR	T5(HexNAc(1) 143.0662)	P27824	Calnexin OS=Homo sapiens OX=9606 GN=CANX PE=1 SV=2	HCD (High Energy Collision Dissociation)	11.62	515.1	515.1	8.8	2.41043e-12	2.09133e-13	0	0	3.54916e-11	3.1046e-12	0	0
APVPtGEVYFADSFDR	T5(HexNAc(1) 143.0662)	P27824	Calnexin OS=Homo sapiens OX=9606 GN=CANX PE=1 SV=2	HCD (High Energy Collision Dissociation)	15.17	672.6	602	8.8	6.72752e-16	7.03967e-17	0	0	9.90574e-15	1.03471e-15	0	0
APVPtGEVYFADSFDR	T5(HexNAc(1) 143.0662)	P27824	Calnexin OS=Homo sapiens OX=9606 GN=CANX PE=1 SV=2	HCD (High Energy Collision Dissociation)	7.53	273.4	273.4	42.2	2.95135e-08	1.10894e-09	0	0	4.34563e-07	1.60642e-08	0	0
APVPtGEVYFADSFDR	T5(HexNAc(1) 143.0662)	P27824	Calnexin OS=Homo sapiens OX=9606 GN=CANX PE=1 SV=2	HCD (High Energy Collision Dissociation)	11.64	498.6	498.6	8.8	2.26828e-12	1.94111e-13	0	0	3.33986e-11	2.87982e-12	0	0
APVPtGEVYFADSFDR	T5(HexNAc(1) 143.0662)	P27824	Calnexin OS=Homo sapiens OX=9606 GN=CANX PE=1 SV=2	HCD (High Energy Collision Dissociation)	8.9	464.4	423.1	8.8	1.26102e-09	6.00829e-11	0	0	1.85674e-08	8.83864e-10	0	0
APVPtGEVYFADSFDR	T5(HexNAc(1) 143.0662)	P27824	Calnexin OS=Homo sapiens OX=9606 GN=CANX PE=1 SV=2	HCD (High Energy Collision Dissociation)	9.56	487	484.8	8.8	2.74588e-10	1.29008e-11	0	0	4.04308e-09	1.86567e-10	0	0
APVPtGEVYFADSFDR	T5(HexNAc(1) 143.0662)	P27824	Calnexin OS=Homo sapiens OX=9606 GN=CANX PE=1 SV=2	HCD (High Energy Collision Dissociation)	1.1	77.7	77.7	77.7	0.0801718	0.0031015	0.00308618	0	0.434232	0.0151409	0.0151385	0
APVPtGEVYFADSFDR	T5(HexNAc(1) 143.0662)	P27824	Calnexin OS=Homo sapiens OX=9606 GN=CANX PE=1 SV=2	HCD (High Energy Collision Dissociation)	11.82	545.7	545.7	8.8	1.51045e-12	1.17369e-13	0	0	2.22402e-11	1.74135e-12	0	0
APVPTGEVYFADsFDRGTLSGWILSK	S13(HexNAc(1) 143.0662)	P27824	Calnexin OS=Homo sapiens OX=9606 GN=CANX PE=1 SV=2	HCD (High Energy Collision Dissociation)	10.69	531.7	531.7	1	2.02351e-11	1.50789e-12	0	0	2.97946e-10	2.2322e-11	0	0
APVPTGEVYFADsFDRGTLSGWILSK	S13(HexNAc(1) 143.0662)	P27824	Calnexin OS=Homo sapiens OX=9606 GN=CANX PE=1 SV=2	HCD (High Energy Collision Dissociation)	17.84	780.1	764.5	0.2	1.45108e-18	1.44298e-19	0	0	2.1366e-17	2.09644e-18	0	0
APVPtGEVYFADSFDRGTLSGWILSK	T5(HexNAc(1) 143.0662)	P27824	Calnexin OS=Homo sapiens OX=9606 GN=CANX PE=1 SV=2	HCD (High Energy Collision Dissociation)	13.27	600.4	600.4	0.9	5.4121e-14	3.82054e-15	0	0	7.96889e-13	5.605e-14	0	0
APVPTGEVYFADsFDRGTLSGWILSK	S13(HexNAc(1) 143.0662)	P27824	Calnexin OS=Homo sapiens OX=9606 GN=CANX PE=1 SV=2	HCD (High Energy Collision Dissociation)	14.58	677.1	677.1	3.3	2.63584e-15	2.40641e-16	0	0	3.88106e-14	3.4872e-15	0	0
APVPtGEVYFADSFDRGTLSGWILSK	T5(HexNAc(1) 143.0662)	P27824	Calnexin OS=Homo sapiens OX=9606 GN=CANX PE=1 SV=2	HCD (High Energy Collision Dissociation)	10.49	516.4	516.4	9.2	3.25534e-11	2.35042e-12	0	0	4.79323e-10	3.45571e-11	0	0
APVPtGEVYFADSFDRGTLSGWILSK	T5(HexNAc(1) 143.0662)	P27824	Calnexin OS=Homo sapiens OX=9606 GN=CANX PE=1 SV=2	HCD (High Energy Collision Dissociation)	10.94	490.1	490.1	6.9	1.16029e-11	9.35358e-13	0	0	1.70843e-10	1.39105e-11	0	0
APVPTGEVYFADsFDRGTLSGWILSK	S13(HexNAc(1) 143.0662)	P27824	Calnexin OS=Homo sapiens OX=9606 GN=CANX PE=1 SV=2	HCD (High Energy Collision Dissociation)	15.74	681.8	660.3	3.2	1.82206e-16	1.74056e-17	0	0	2.68284e-15	2.54598e-16	0	0
APVPTGEVYFADsFDRGTLSGWILSK	S13(HexNAc(1) 143.0662)	P27824	Calnexin OS=Homo sapiens OX=9606 GN=CANX PE=1 SV=2	HCD (High Energy Collision Dissociation)	10.9	537.1	537.1	1.5	1.26774e-11	1.00635e-12	0	0	1.86664e-10	1.49709e-11	0	0
APVPtGEVYFADSFDRGTLSGWILSK	T5(HexNAc(1) 143.0662)	P27824	Calnexin OS=Homo sapiens OX=9606 GN=CANX PE=1 SV=2	HCD (High Energy Collision Dissociation)	10.89	560.4	560.4	1.1	1.30253e-11	1.02822e-12	0	0	1.91787e-10	1.52974e-11	0	0
APVPtGEVYFADSFDRGTLSGWILSK	T5(HexNAc(1) 143.0662)	P27824	Calnexin OS=Homo sapiens OX=9606 GN=CANX PE=1 SV=2	HCD (High Energy Collision Dissociation)	10.68	556.3	556.3	8.6	2.09103e-11	1.53871e-12	0	0	3.07887e-10	2.27826e-11	0	0
APVPtGEVYFADSFDRGTLSGWILSK	T5(HexNAc(1) 143.0662)	P27824	Calnexin OS=Homo sapiens OX=9606 GN=CANX PE=1 SV=2	HCD (High Energy Collision Dissociation)	17.74	767.8	762.8	4.5	1.82206e-18	1.67593e-19	0	0	2.68284e-17	2.4414e-18	0	0
APVTVTsLPAGVR	S7(HexNAc(1) 143.0662)	P51610	Host cell factor 1 OS=Homo sapiens OX=9606 GN=HCFC1 PE=1 SV=2	HCD (High Energy Collision Dissociation)	9.15	346.5	346.5	16.9	7.08891e-10	3.21537e-11	0	0	1.04379e-08	4.68364e-10	0	0
APVTVTsLPAGVR	S7(HexNAc(1) 143.0662)	P51610	Host cell factor 1 OS=Homo sapiens OX=9606 GN=HCFC1 PE=1 SV=2	HCD (High Energy Collision Dissociation)	6.76	295.2	295.2	14.5	1.72075e-07	4.85051e-09	0	0	2.53366e-06	7.05195e-08	0	0
APVTVTsLPAGVR	S7(HexNAc(1) 143.0662)	P51610	Host cell factor 1 OS=Homo sapiens OX=9606 GN=HCFC1 PE=1 SV=2	HCD (High Energy Collision Dissociation)	11.93	574.7	574.7	17	1.18498e-12	9.22914e-14	0	0	1.74478e-11	1.36903e-12	0	0
APVTVTsLPAGVR	S7(HexNAc(1) 143.0662)	P51610	Host cell factor 1 OS=Homo sapiens OX=9606 GN=HCFC1 PE=1 SV=2	HCD (High Energy Collision Dissociation)	11.73	552.3	552.3	16.2	1.85581e-12	1.51211e-13	0	0	2.73253e-11	2.24784e-12	0	0
APVTVTsLPAGVR	S7(HexNAc(1) 143.0662)	P51610	Host cell factor 1 OS=Homo sapiens OX=9606 GN=HCFC1 PE=1 SV=2	HCD (High Energy Collision Dissociation)	11.91	569.5	569.5	17	1.23209e-12	9.78326e-14	0	0	1.81416e-11	1.44879e-12	0	0
APVTVTsLPAGVR	S7(HexNAc(1) 143.0662)	P51610	Host cell factor 1 OS=Homo sapiens OX=9606 GN=HCFC1 PE=1 SV=2	HCD (High Energy Collision Dissociation)	11.42	496.8	492.4	15.2	3.78321e-12	3.5547e-13	0	0	5.57048e-11	5.27492e-12	0	0
APVTVTsLPAGVR	S7(HexNAc(1) 143.0662)	P51610	Host cell factor 1 OS=Homo sapiens OX=9606 GN=HCFC1 PE=1 SV=2	HCD (High Energy Collision Dissociation)	11.32	481.3	481.3	14.5	4.75042e-12	4.5446e-13	0	0	6.99461e-11	6.7462e-12	0	0
APVTVTsLPAGVR	S7(HexNAc(1) 143.0662)	P51610	Host cell factor 1 OS=Homo sapiens OX=9606 GN=HCFC1 PE=1 SV=2	HCD (High Energy Collision Dissociation)	11.25	461.9	447.7	15.8	5.6775e-12	5.33872e-13	0	0	8.35966e-11	7.93329e-12	0	0
APVTVTsLPAGVR	S7(HexNAc(1) 143.0662)	P51610	Host cell factor 1 OS=Homo sapiens OX=9606 GN=HCFC1 PE=1 SV=2	HCD (High Energy Collision Dissociation)	11.42	496.1	496.1	15.6	3.78321e-12	3.56051e-13	0	0	5.57048e-11	5.2836e-12	0	0
APVTVTsLPAGVR	S7(HexNAc(1) 143.0662)	P51610	Host cell factor 1 OS=Homo sapiens OX=9606 GN=HCFC1 PE=1 SV=2	HCD (High Energy Collision Dissociation)	11.44	487.1	487.1	15.1	3.63854e-12	3.41659e-13	0	0	5.35747e-11	5.06836e-12	0	0
APVTVTsLPAGVR	S7(HexNAc(1) 143.0662)	P51610	Host cell factor 1 OS=Homo sapiens OX=9606 GN=HCFC1 PE=1 SV=2	HCD (High Energy Collision Dissociation)	11.3	458.9	458.9	15.6	4.95876e-12	4.71885e-13	0	0	7.30137e-11	7.00671e-12	0	0
APVTVTsLPAGVR	S7(HexNAc(1) 143.0662)	P51610	Host cell factor 1 OS=Homo sapiens OX=9606 GN=HCFC1 PE=1 SV=2	HCD (High Energy Collision Dissociation)	11.6	520.5	518.8	16	2.52784e-12	2.27222e-13	0	0	3.72203e-11	3.36934e-12	0	0
APVTVTsLPAGVR	S7(HexNAc(1) 143.0662)	P51610	Host cell factor 1 OS=Homo sapiens OX=9606 GN=HCFC1 PE=1 SV=2	HCD (High Energy Collision Dissociation)	11.47	536.8	536.8	15.4	3.38032e-12	3.2054e-13	0	0	4.97725e-11	4.75246e-12	0	0
AQPsASLGVGYR	S4(HexNAc(1) 143.0662)	Q96PK6	RNA-binding protein 14 OS=Homo sapiens OX=9606 GN=RBM14 PE=1 SV=2	HCD (High Energy Collision Dissociation)	1.84	247.6	117.4	4	0.0145166	0.00140044	0.00139826	0.00531108	0.11447	0.00270339	0.00270088	0.00682853
AQPSAsLGVGYR	S6(HexNAc(1) 143.0662)	Q96PK6	RNA-binding protein 14 OS=Homo sapiens OX=9606 GN=RBM14 PE=1 SV=2	HCD (High Energy Collision Dissociation)	1.59	224.5	134.8	17.1	0.0254289	0.00171415	0.00171219	0.00525131	0.185906	0.00376475	0.00376066	0.00973054
AQPSAsLGVGYR	S6(HexNAc(1) 143.0662)	Q96PK6	RNA-binding protein 14 OS=Homo sapiens OX=9606 GN=RBM14 PE=1 SV=2	HCD (High Energy Collision Dissociation)	1.39	171.8	105.9	6.8	0.0405831	0.00234723	0.00234558	0.00525131	0.273728	0.00977976	0.00977665	0.00973054
AQPSVsLGAAYR	S6(HexNAc(1) 143.0662)	Q96PK6	RNA-binding protein 14 OS=Homo sapiens OX=9606 GN=RBM14 PE=1 SV=2	HCD (High Energy Collision Dissociation)	5.35	242.7	242.7	21.6	4.47908e-06	1.13829e-07	0	0	6.59487e-05	1.67588e-06	0	0
AQPSVsLGAAYR	S6(HexNAc(1) 143.0662)	Q96PK6	RNA-binding protein 14 OS=Homo sapiens OX=9606 GN=RBM14 PE=1 SV=2	HCD (High Energy Collision Dissociation)	4.85	242.6	204.1	20.6	1.40864e-05	3.27489e-07	0	0	0.000207389	9.31185e-05	9.13409e-05	0
AQPSVsLGAAYR	S6(HexNAc(1) 143.0662)	Q96PK6	RNA-binding protein 14 OS=Homo sapiens OX=9606 GN=RBM14 PE=1 SV=2	HCD (High Energy Collision Dissociation)	5.87	277.4	277.4	21.7	1.34363e-06	3.51702e-08	0	0	1.97837e-05	5.19068e-07	0	0
AQPSVsLGAAYR	S6(HexNAc(1) 143.0662)	Q96PK6	RNA-binding protein 14 OS=Homo sapiens OX=9606 GN=RBM14 PE=1 SV=2	HCD (High Energy Collision Dissociation)	6.33	312.8	312.8	23.3	4.72214e-07	1.34645e-08	0	0	6.95294e-06	1.97717e-07	0	0
AQPSVsLGAAYR	S6(HexNAc(1) 143.0662)	Q96PK6	RNA-binding protein 14 OS=Homo sapiens OX=9606 GN=RBM14 PE=1 SV=2	HCD (High Energy Collision Dissociation)	6.03	289.9	289.9	23.1	9.4009e-07	2.60599e-08	0	0	1.3842e-05	3.84936e-07	0	0
AQPSVsLGAAYR	S6(HexNAc(1) 143.0662)	Q96PK6	RNA-binding protein 14 OS=Homo sapiens OX=9606 GN=RBM14 PE=1 SV=2	HCD (High Energy Collision Dissociation)	7.8	259.8	259.8	23.6	1.58291e-08	6.02066e-10	0	0	2.3307e-07	8.6882e-09	0	0
AQPSVsLGAAYR	S6(HexNAc(1) 143.0662)	Q96PK6	RNA-binding protein 14 OS=Homo sapiens OX=9606 GN=RBM14 PE=1 SV=2	HCD (High Energy Collision Dissociation)	6.26	278.5	278.5	39.2	5.53735e-07	1.54922e-08	0	0	8.15326e-06	2.28219e-07	0	0
AQPSVsLGAAYR	S6(HexNAc(1) 143.0662)	Q96PK6	RNA-binding protein 14 OS=Homo sapiens OX=9606 GN=RBM14 PE=1 SV=2	HCD (High Energy Collision Dissociation)	6.06	286.5	286.5	22.9	8.72012e-07	2.42173e-08	0	0	1.28396e-05	3.58499e-07	0	0
AQPSVsLGAAYR	S6(HexNAc(1) 143.0662)	Q96PK6	RNA-binding protein 14 OS=Homo sapiens OX=9606 GN=RBM14 PE=1 SV=2	HCD (High Energy Collision Dissociation)	6.3	223.8	223.8	23.1	5.04112e-07	1.43009e-08	0	0	7.42262e-06	2.103e-07	0	0
AQPSVsLGAAYR	S6(HexNAc(1) 143.0662)	Q96PK6	RNA-binding protein 14 OS=Homo sapiens OX=9606 GN=RBM14 PE=1 SV=2	HCD (High Energy Collision Dissociation)	5.99	235.6	235.6	22.9	1.03474e-06	2.84443e-08	0	0	1.52357e-05	4.19396e-07	0	0
AQPSVsLGAAYR	S6(HexNAc(1) 143.0662)	Q96PK6	RNA-binding protein 14 OS=Homo sapiens OX=9606 GN=RBM14 PE=1 SV=2	HCD (High Energy Collision Dissociation)	6.06	296.2	296.2	23.5	8.72012e-07	2.42984e-08	0	0	1.28396e-05	3.59718e-07	0	0
AQPSVsLGAAYR	S6(HexNAc(1) 143.0662)	Q96PK6	RNA-binding protein 14 OS=Homo sapiens OX=9606 GN=RBM14 PE=1 SV=2	HCD (High Energy Collision Dissociation)	5.22	251.6	251.6	24.3	6.05765e-06	1.49634e-07	0	0	8.91899e-05	9.31185e-05	9.30233e-05	0
AQPSVsLGAAYR	S6(HexNAc(1) 143.0662)	Q96PK6	RNA-binding protein 14 OS=Homo sapiens OX=9606 GN=RBM14 PE=1 SV=2	HCD (High Energy Collision Dissociation)	1.43	145.6	145.6	1.8	0.0370782	0.00206464	0.00204596	0	0.255628	0.00881905	0.0088141	0
AQPSVsLGAAYR	S6(HexNAc(1) 143.0662)	Q96PK6	RNA-binding protein 14 OS=Homo sapiens OX=9606 GN=RBM14 PE=1 SV=2	HCD (High Energy Collision Dissociation)	8.39	283.1	283.1	22.1	4.11613e-09	2.04473e-10	0	0	6.06067e-08	3.01601e-09	0	0
AQPSVsLGAAYR	S6(HexNAc(1) 143.0662)	Q96PK6	RNA-binding protein 14 OS=Homo sapiens OX=9606 GN=RBM14 PE=1 SV=2	HCD (High Energy Collision Dissociation)	1.39	152.1	152.1	11	0.0411111	0.00234723	0.00234522	0	0.276363	0.00993562	0.00993246	0
AQPSVsLGAAYR	S6(HexNAc(1) 143.0662)	Q96PK6	RNA-binding protein 14 OS=Homo sapiens OX=9606 GN=RBM14 PE=1 SV=2	HCD (High Energy Collision Dissociation)	1.43	191.2	191.2	10.3	0.037341	0.00211997	0.00211931	0	0.257118	0.00927258	0.00926666	0
AQPSVsLGAAYR	S6(HexNAc(1) 143.0662)	Q96PK6	RNA-binding protein 14 OS=Homo sapiens OX=9606 GN=RBM14 PE=1 SV=2	HCD (High Energy Collision Dissociation)	7.44	360.1	345.4	23.2	3.63064e-08	1.27453e-09	0	0	5.34582e-07	1.84075e-08	0	0
AQPSVsLGAAYR	S6(HexNAc(1) 143.0662)	Q96PK6	RNA-binding protein 14 OS=Homo sapiens OX=9606 GN=RBM14 PE=1 SV=2	HCD (High Energy Collision Dissociation)	7.94	271.8	271.8	23.1	1.155e-08	4.7795e-10	0	0	1.70065e-07	6.95919e-09	0	0
AQPSVsLGAAYR	S6(HexNAc(1) 143.0662)	Q96PK6	RNA-binding protein 14 OS=Homo sapiens OX=9606 GN=RBM14 PE=1 SV=2	HCD (High Energy Collision Dissociation)	3.72	212	212	10.9	0.000191217	0.00016909	0.00016889	0	0.00281143	0.000778277	0.000777471	0
AQPSVsLGAAYR	S6(HexNAc(1) 143.0662)	Q96PK6	RNA-binding protein 14 OS=Homo sapiens OX=9606 GN=RBM14 PE=1 SV=2	HCD (High Energy Collision Dissociation)	6.11	276.5	276.5	22.4	7.79311e-07	2.21405e-08	0	0	1.14747e-05	3.27269e-07	0	0
AQPSVsLGAAYR	S6(HexNAc(1) 143.0662)	Q96PK6	RNA-binding protein 14 OS=Homo sapiens OX=9606 GN=RBM14 PE=1 SV=2	HCD (High Energy Collision Dissociation)	6.2	299.5	299.5	22	6.25431e-07	1.73306e-08	0	0	9.20892e-06	2.55871e-07	0	0
AQPSVsLGAAYR	S6(HexNAc(1) 143.0662)	Q96PK6	RNA-binding protein 14 OS=Homo sapiens OX=9606 GN=RBM14 PE=1 SV=2	HCD (High Energy Collision Dissociation)	8.27	286.7	286.7	23.4	5.37394e-09	2.49236e-10	0	0	7.9127e-08	3.67109e-09	0	0
AQPSVsLGAAYR	S6(HexNAc(1) 143.0662)	Q96PK6	RNA-binding protein 14 OS=Homo sapiens OX=9606 GN=RBM14 PE=1 SV=2	HCD (High Energy Collision Dissociation)	6.59	284.5	284.5	23.1	2.54746e-07	7.08032e-09	0	0	3.75092e-06	1.03812e-07	0	0
AQPSVsLGAAYR	S6(HexNAc(1) 143.0662)	Q96PK6	RNA-binding protein 14 OS=Homo sapiens OX=9606 GN=RBM14 PE=1 SV=2	HCD (High Energy Collision Dissociation)	6.71	284.8	284.8	23.8	1.95128e-07	5.47469e-09	0	0	2.87309e-06	7.96511e-08	0	0
AQPSVsLGAAYR	S6(HexNAc(1) 143.0662)	Q96PK6	RNA-binding protein 14 OS=Homo sapiens OX=9606 GN=RBM14 PE=1 SV=2	HCD (High Energy Collision Dissociation)	2.63	198.5	198.5	21.1	0.0023373	0.000917125	0.000916514	0	0.0212816	0.00128811	0.0012837	0
AQPSVsLGAAYR	S6(HexNAc(1) 143.0662)	Q96PK6	RNA-binding protein 14 OS=Homo sapiens OX=9606 GN=RBM14 PE=1 SV=2	HCD (High Energy Collision Dissociation)	5.25	223.7	223.7	20.7	5.63978e-06	1.40261e-07	0	0	8.30377e-05	2.04014e-06	0	0
AQPSVsLGAAYR	S6(HexNAc(1) 143.0662)	Q96PK6	RNA-binding protein 14 OS=Homo sapiens OX=9606 GN=RBM14 PE=1 SV=2	HCD (High Energy Collision Dissociation)	1.43	152.4	152.4	7.8	0.0372712	0.00206464	0.00204178	0	0.256723	0.00927258	0.00927184	0
AQPSVsLGAPYR	S6(HexNAc(1) 143.0662)	Q96PK6	RNA-binding protein 14 OS=Homo sapiens OX=9606 GN=RBM14 PE=1 SV=2	HCD (High Energy Collision Dissociation)	7.14	353.8	353.8	23.3	7.25777e-08	2.20179e-09	0	0	1.06865e-06	3.16847e-08	0	0
AQPSVsLGAPYR	S6(HexNAc(1) 143.0662)	Q96PK6	RNA-binding protein 14 OS=Homo sapiens OX=9606 GN=RBM14 PE=1 SV=2	HCD (High Energy Collision Dissociation)	7.15	362.3	317	40.3	7.07856e-08	2.16604e-09	0	0	1.04226e-06	3.11465e-08	0	0
AQPSVsLGAPYR	S6(HexNAc(1) 143.0662)	Q96PK6	RNA-binding protein 14 OS=Homo sapiens OX=9606 GN=RBM14 PE=1 SV=2	HCD (High Energy Collision Dissociation)	6.74	314.1	314.1	22.4	1.82147e-07	5.12562e-09	0	0	2.68197e-06	7.4397e-08	0	0
AQPSVsLGAPYR	S6(HexNAc(1) 143.0662)	Q96PK6	RNA-binding protein 14 OS=Homo sapiens OX=9606 GN=RBM14 PE=1 SV=2	HCD (High Energy Collision Dissociation)	8.67	353.1	329.9	32.2	2.13808e-09	9.98927e-11	0	0	3.14816e-08	1.46504e-09	0	0
AQPSVsLGAPYR	S6(HexNAc(1) 143.0662)	Q96PK6	RNA-binding protein 14 OS=Homo sapiens OX=9606 GN=RBM14 PE=1 SV=2	HCD (High Energy Collision Dissociation)	6.37	289.9	258.3	25.2	4.27498e-07	1.18305e-08	0	0	6.29454e-06	1.74421e-07	0	0
AQPSVsLGAPYR	S6(HexNAc(1) 143.0662)	Q96PK6	RNA-binding protein 14 OS=Homo sapiens OX=9606 GN=RBM14 PE=1 SV=2	HCD (High Energy Collision Dissociation)	6.41	333.5	273.3	23.4	3.92997e-07	1.08916e-08	0	0	5.78655e-06	1.60299e-07	0	0
AQPSVsLGAPYR	S6(HexNAc(1) 143.0662)	Q96PK6	RNA-binding protein 14 OS=Homo sapiens OX=9606 GN=RBM14 PE=1 SV=2	HCD (High Energy Collision Dissociation)	1.38	135.9	135.9	12	0.0417595	0.00234723	0.00234338	0	0.279576	0.0100095	0.010004	0
AQPSVsLGAPYR	S6(HexNAc(1) 143.0662)	Q96PK6	RNA-binding protein 14 OS=Homo sapiens OX=9606 GN=RBM14 PE=1 SV=2	HCD (High Energy Collision Dissociation)	6.34	322.9	322.9	18.9	4.61989e-07	1.27139e-08	0	0	6.80239e-06	1.87093e-07	0	0
AQPSVsLGAPYR	S6(HexNAc(1) 143.0662)	Q96PK6	RNA-binding protein 14 OS=Homo sapiens OX=9606 GN=RBM14 PE=1 SV=2	HCD (High Energy Collision Dissociation)	6.25	297.9	290.1	23.1	5.58432e-07	1.5597e-08	0	0	8.22243e-06	2.29796e-07	0	0
AQPSVsLGAPYR	S6(HexNAc(1) 143.0662)	Q96PK6	RNA-binding protein 14 OS=Homo sapiens OX=9606 GN=RBM14 PE=1 SV=2	HCD (High Energy Collision Dissociation)	9	382.2	358.9	22.1	9.90261e-10	4.68379e-11	0	0	1.45808e-08	6.87121e-10	0	0
AQPSVsLGAPYR	S6(HexNAc(1) 143.0662)	Q96PK6	RNA-binding protein 14 OS=Homo sapiens OX=9606 GN=RBM14 PE=1 SV=2	HCD (High Energy Collision Dissociation)	6.78	337.2	302.7	22	1.64581e-07	4.58734e-09	0	0	2.42331e-06	6.65584e-08	0	0
AQPSVsLGAPYR	S6(HexNAc(1) 143.0662)	Q96PK6	RNA-binding protein 14 OS=Homo sapiens OX=9606 GN=RBM14 PE=1 SV=2	HCD (High Energy Collision Dissociation)	5.42	300.8	248.4	21.5	3.76368e-06	9.77929e-08	0	0	5.54156e-05	1.43466e-06	0	0
AQPSVsLGAPYR	S6(HexNAc(1) 143.0662)	Q96PK6	RNA-binding protein 14 OS=Homo sapiens OX=9606 GN=RBM14 PE=1 SV=2	HCD (High Energy Collision Dissociation)	7.37	370.6	370.6	22.1	4.23008e-08	1.46287e-09	0	0	6.22846e-07	2.10691e-08	0	0
AQPSVsLGAPYR	S6(HexNAc(1) 143.0662)	Q96PK6	RNA-binding protein 14 OS=Homo sapiens OX=9606 GN=RBM14 PE=1 SV=2	HCD (High Energy Collision Dissociation)	6.78	305.2	298.8	10.9	1.67604e-07	4.70077e-09	0	0	2.46783e-06	6.82657e-08	0	0
AQPSVsLGAPYR	S6(HexNAc(1) 143.0662)	Q96PK6	RNA-binding protein 14 OS=Homo sapiens OX=9606 GN=RBM14 PE=1 SV=2	HCD (High Energy Collision Dissociation)	6.48	343.7	307.5	23.4	3.3034e-07	9.44968e-09	0	0	4.86398e-06	1.39082e-07	0	0
AQPSVsLGAPYR	S6(HexNAc(1) 143.0662)	Q96PK6	RNA-binding protein 14 OS=Homo sapiens OX=9606 GN=RBM14 PE=1 SV=2	HCD (High Energy Collision Dissociation)	8.27	290	290	22.9	5.37394e-09	2.49809e-10	0	0	7.9127e-08	3.67969e-09	0	0
AQPSVsLGAPYR	S6(HexNAc(1) 143.0662)	Q96PK6	RNA-binding protein 14 OS=Homo sapiens OX=9606 GN=RBM14 PE=1 SV=2	HCD (High Energy Collision Dissociation)	7.39	379.1	331.9	40.8	4.08484e-08	1.43362e-09	0	0	6.0146e-07	2.06287e-08	0	0
AQPSVsLGAPYR	S6(HexNAc(1) 143.0662)	Q96PK6	RNA-binding protein 14 OS=Homo sapiens OX=9606 GN=RBM14 PE=1 SV=2	HCD (High Energy Collision Dissociation)	7.18	384.4	351.4	21.5	6.60819e-08	2.03554e-09	0	0	9.73002e-07	2.91818e-08	0	0
AQPSVsLGAPYR	S6(HexNAc(1) 143.0662)	Q96PK6	RNA-binding protein 14 OS=Homo sapiens OX=9606 GN=RBM14 PE=1 SV=2	HCD (High Energy Collision Dissociation)	8.86	368.2	320.8	23.9	1.37525e-09	6.29472e-11	0	0	2.02495e-08	9.24588e-10	0	0
ASPSKPASAPAsR	S12(HexNAc(1) 143.0662)	P27816	Microtubule-associated protein 4 OS=Homo sapiens OX=9606 GN=MAP4 PE=1 SV=3	HCD (High Energy Collision Dissociation)	0.56	111.7	38	26.7	0.275518	0.00951196	0.00950848	0	0.768376	0.0507998	0.0507888	0
ASPSKPASAPAsR	S12(HexNAc(1) 143.0662)	P27816	Microtubule-associated protein 4 OS=Homo sapiens OX=9606 GN=MAP4 PE=1 SV=3	HCD (High Energy Collision Dissociation)	8.35	331.9	242.6	43.5	4.50208e-09	2.21091e-10	0	0	6.62895e-08	3.26532e-09	0	0
ASPSKPASAPAsR	S12(HexNAc(1) 143.0662)	P27816	Microtubule-associated protein 4 OS=Homo sapiens OX=9606 GN=MAP4 PE=1 SV=3	HCD (High Energy Collision Dissociation)	7.76	309	214.8	43.3	1.75257e-08	6.79856e-10	0	0	2.58052e-07	9.8072e-09	0	0
ASPSKPASAPAsR	S12(HexNAc(1) 143.0662)	P27816	Microtubule-associated protein 4 OS=Homo sapiens OX=9606 GN=MAP4 PE=1 SV=3	HCD (High Energy Collision Dissociation)	4.81	231.4	163.9	11.2	1.54059e-05	3.56876e-07	0	0	0.000226813	9.31185e-05	9.11328e-05	0
ASPSKPASAPAsR	S12(HexNAc(1) 143.0662)	P27816	Microtubule-associated protein 4 OS=Homo sapiens OX=9606 GN=MAP4 PE=1 SV=3	HCD (High Energy Collision Dissociation)	5.23	268.9	182.5	28.2	5.87434e-06	1.45386e-07	0	0	8.6491e-05	9.31185e-05	9.30925e-05	0
ASPSKPASAPAsR	S12(HexNAc(1) 143.0662)	P27816	Microtubule-associated protein 4 OS=Homo sapiens OX=9606 GN=MAP4 PE=1 SV=3	HCD (High Energy Collision Dissociation)	0.66	134.1	102.6	13.3	0.221148	0.00644731	0.00644492	0	0.712587	0.0393857	0.0393799	0
ASPSKPASAPAsR	S12(HexNAc(1) 143.0662)	P27816	Microtubule-associated protein 4 OS=Homo sapiens OX=9606 GN=MAP4 PE=1 SV=3	HCD (High Energy Collision Dissociation)	1.54	219.5	158.5	33.8	0.029067	0.00186175	0.001852	0	0.209041	0.00528271	0.00527574	0
ASPSKPASAPAsR	S12(HexNAc(1) 143.0662)	P27816	Microtubule-associated protein 4 OS=Homo sapiens OX=9606 GN=MAP4 PE=1 SV=3	HCD (High Energy Collision Dissociation)	8.35	370.7	258.3	48.6	4.50827e-09	2.21574e-10	0	0	6.63806e-08	3.27255e-09	0	0
ASPSKPASAPAsR	S12(HexNAc(1) 143.0662)	P27816	Microtubule-associated protein 4 OS=Homo sapiens OX=9606 GN=MAP4 PE=1 SV=3	HCD (High Energy Collision Dissociation)	9.53	440.6	290.6	46.1	2.96106e-10	1.38154e-11	0	0	4.35993e-09	1.9976e-10	0	0
ASPSKPASAPAsR	S12(HexNAc(1) 143.0662)	P27816	Microtubule-associated protein 4 OS=Homo sapiens OX=9606 GN=MAP4 PE=1 SV=3	HCD (High Energy Collision Dissociation)	8.94	411.1	284.3	51.8	1.15874e-09	5.44063e-11	0	0	1.70615e-08	8.00689e-10	0	0
ASPSKPASAPAsR	S12(HexNAc(1) 143.0662)	P27816	Microtubule-associated protein 4 OS=Homo sapiens OX=9606 GN=MAP4 PE=1 SV=3	HCD (High Energy Collision Dissociation)	7.61	277.4	202.1	34.4	2.44022e-08	9.22838e-10	0	0	3.59302e-07	1.33025e-08	0	0
ASPSKPASAPAsR	S12(HexNAc(1) 143.0662)	P27816	Microtubule-associated protein 4 OS=Homo sapiens OX=9606 GN=MAP4 PE=1 SV=3	HCD (High Energy Collision Dissociation)	4.69	246.9	166.7	21.6	2.03662e-05	4.61673e-07	0	0	0.000299829	9.31185e-05	9.06043e-05	0
AsSTSLTSTQPTK	S2(HexNAc(1) 143.0662)	P35658	Nuclear pore complex protein Nup214 OS=Homo sapiens OX=9606 GN=NUP214 PE=1 SV=2	HCD (High Energy Collision Dissociation)	1.45	173.3	173.3	0.8	0.0355495	0.00206464	0.00206316	0	0.246861	0.00761997	0.00761812	0
AsSTSLTSTQPTK	S2(HexNAc(1) 143.0662)	P35658	Nuclear pore complex protein Nup214 OS=Homo sapiens OX=9606 GN=NUP214 PE=1 SV=2	HCD (High Energy Collision Dissociation)	1.43	142.8	142.8	0.8	0.0374092	0.00211997	0.00211831	0	0.257505	0.00950327	0.00949948	0
AsSTSLTSTQPTK	S2(HexNAc(1) 143.0662)	P35658	Nuclear pore complex protein Nup214 OS=Homo sapiens OX=9606 GN=NUP214 PE=1 SV=2	HCD (High Energy Collision Dissociation)	9.46	402.4	402.4	2	3.44138e-10	1.55294e-11	0	0	5.06716e-09	2.24868e-10	0	0
AsSTSLTSTQPTK	S2(HexNAc(1) 143.0662)	P35658	Nuclear pore complex protein Nup214 OS=Homo sapiens OX=9606 GN=NUP214 PE=1 SV=2	HCD (High Energy Collision Dissociation)	6.76	339.5	339.5	0.8	1.74531e-07	4.93502e-09	0	0	2.56982e-06	7.17915e-08	0	0
AsSTSLTSTQPTK	S2(HexNAc(1) 143.0662)	P35658	Nuclear pore complex protein Nup214 OS=Homo sapiens OX=9606 GN=NUP214 PE=1 SV=2	HCD (High Energy Collision Dissociation)	8.99	411.4	411.4	0.8	1.03318e-09	4.88216e-11	0	0	1.52128e-08	7.16891e-10	0	0
AsSTSLTSTQPTK	S2(HexNAc(1) 143.0662)	P35658	Nuclear pore complex protein Nup214 OS=Homo sapiens OX=9606 GN=NUP214 PE=1 SV=2	HCD (High Energy Collision Dissociation)	4.74	259.7	259.7	0.8	1.83274e-05	4.09628e-07	0	0	0.000269819	9.31185e-05	9.08595e-05	0
AsSTSLTSTQPTK	S2(HexNAc(1) 143.0662)	P35658	Nuclear pore complex protein Nup214 OS=Homo sapiens OX=9606 GN=NUP214 PE=1 SV=2	HCD (High Energy Collision Dissociation)	5.56	317.2	317.2	0.8	2.75002e-06	7.26844e-08	0	0	4.0491e-05	1.07294e-06	0	0
ASSTSLTSTQPtK	T12(HexNAc(1) 143.0662)	P35658	Nuclear pore complex protein Nup214 OS=Homo sapiens OX=9606 GN=NUP214 PE=1 SV=2	HCD (High Energy Collision Dissociation)	8.21	333.6	333.6	2.9	6.11216e-09	2.84997e-10	0	0	8.99966e-08	4.15167e-09	0	0
AsSTSLTSTQPTK	S2(HexNAc(1) 143.0662)	P35658	Nuclear pore complex protein Nup214 OS=Homo sapiens OX=9606 GN=NUP214 PE=1 SV=2	HCD (High Energy Collision Dissociation)	8.44	311.2	311.2	0.8	3.65321e-09	1.76975e-10	0	0	5.37906e-08	2.60341e-09	0	0
AsSTSLTSTQPTK	S2(HexNAc(1) 143.0662)	P35658	Nuclear pore complex protein Nup214 OS=Homo sapiens OX=9606 GN=NUP214 PE=1 SV=2	HCD (High Energy Collision Dissociation)	1.53	174.8	174.8	0.8	0.0295649	0.00186175	0.00185006	0	0.212036	0.00544061	0.00543299	0
AsSTSLTSTQPTK	S2(HexNAc(1) 143.0662)	P35658	Nuclear pore complex protein Nup214 OS=Homo sapiens OX=9606 GN=NUP214 PE=1 SV=2	HCD (High Energy Collision Dissociation)	0.9	75.8	75.8	0.8	0.124572	0.0046342	0.00461876	0	0.55504	0.0244347	0.0244328	0
AsSTSLTSTQPTK	S2(HexNAc(1) 143.0662)	P35658	Nuclear pore complex protein Nup214 OS=Homo sapiens OX=9606 GN=NUP214 PE=1 SV=2	HCD (High Energy Collision Dissociation)	1.1	98.8	98.8	0.8	0.0796468	0.0031015	0.00308904	0	0.432486	0.0146944	0.0146886	0
AsSTSLTSTQPTK	S2(HexNAc(1) 143.0662)	P35658	Nuclear pore complex protein Nup214 OS=Homo sapiens OX=9606 GN=NUP214 PE=1 SV=2	HCD (High Energy Collision Dissociation)	8.53	320.9	320.9	0.8	2.93202e-09	1.41169e-10	0	0	4.31716e-08	2.07145e-09	0	0
ASSTSLTsTQPTK	S8(HexNAc(1) 143.0662)	P35658	Nuclear pore complex protein Nup214 OS=Homo sapiens OX=9606 GN=NUP214 PE=1 SV=2	HCD (High Energy Collision Dissociation)	3.81	169	169	0	0.000153585	8.80282e-05	8.48536e-05	0.000788643	0.00225877	0.000528216	0.000520743	0.00234742
AsSTSLTSTQPTK	S2(HexNAc(1) 143.0662)	P35658	Nuclear pore complex protein Nup214 OS=Homo sapiens OX=9606 GN=NUP214 PE=1 SV=2	HCD (High Energy Collision Dissociation)	1.54	180.7	180.7	0.8	0.0288691	0.00186175	0.00185424	0	0.207697	0.00512058	0.00511847	0
ASSTSLTSTQPtK	T12(HexNAc(1) 143.0662)	P35658	Nuclear pore complex protein Nup214 OS=Homo sapiens OX=9606 GN=NUP214 PE=1 SV=2	HCD (High Energy Collision Dissociation)	5.34	254.4	254.4	0	4.61362e-06	1.16685e-07	0	0	6.79295e-05	1.71883e-06	0	0
AsSTSLTSTQPTK	S2(HexNAc(1) 143.0662)	P35658	Nuclear pore complex protein Nup214 OS=Homo sapiens OX=9606 GN=NUP214 PE=1 SV=2	HCD (High Energy Collision Dissociation)	6.06	293.4	293.4	0.8	8.72012e-07	2.43795e-08	0	0	1.28396e-05	3.60937e-07	0	0
AsSTSLTSTQPTK	S2(HexNAc(1) 143.0662)	P35658	Nuclear pore complex protein Nup214 OS=Homo sapiens OX=9606 GN=NUP214 PE=1 SV=2	HCD (High Energy Collision Dissociation)	5.73	270.4	270.4	0.8	1.87305e-06	5.06103e-08	0	0	2.75787e-05	7.44156e-07	0	0
AtCAPQHGAPGPGPADASK	T2(HexNAc(1) 143.0662)	P21333	Filamin-A OS=Homo sapiens OX=9606 GN=FLNA PE=1 SV=4	HCD (High Energy Collision Dissociation)	9.24	363.3	363.3	48.8	5.70163e-10	2.48853e-11	0	0	8.3952e-09	3.60455e-10	0	0
AtCAPQHGAPGPGPADASK	T2(HexNAc(1) 143.0662)	P21333	Filamin-A OS=Homo sapiens OX=9606 GN=FLNA PE=1 SV=4	HCD (High Energy Collision Dissociation)	1.46	159.2	159.2	23.9	0.0347948	0.00192477	0.00191037	0	0.242474	0.00708181	0.00707662	0
AtCAPQHGAPGPGPADASK	T2(HexNAc(1) 143.0662)	P21333	Filamin-A OS=Homo sapiens OX=9606 GN=FLNA PE=1 SV=4	HCD (High Energy Collision Dissociation)	8.64	324	324	26.1	2.29513e-09	1.08356e-10	0	0	3.37939e-08	1.59207e-09	0	0
AtCAPQHGAPGPGPADASK	T2(HexNAc(1) 143.0662)	P21333	Filamin-A OS=Homo sapiens OX=9606 GN=FLNA PE=1 SV=4	HCD (High Energy Collision Dissociation)	9.45	406.8	406.8	58.8	3.56173e-10	1.57444e-11	0	0	5.24436e-09	2.28097e-10	0	0
AtCAPQHGAPGPGPADASK	T2(HexNAc(1) 143.0662)	P21333	Filamin-A OS=Homo sapiens OX=9606 GN=FLNA PE=1 SV=4	HCD (High Energy Collision Dissociation)	11.57	472	472	43	2.71095e-12	2.44771e-13	0	0	3.99166e-11	3.62586e-12	0	0
AtCAPQHGAPGPGPADASK	T2(HexNAc(1) 143.0662)	P21333	Filamin-A OS=Homo sapiens OX=9606 GN=FLNA PE=1 SV=4	HCD (High Energy Collision Dissociation)	8.14	269.1	269.1	19.2	7.20036e-09	3.24079e-10	0	0	1.0602e-07	4.71912e-09	0	0
AtCAPQHGAPGPGPADASK	T2(HexNAc(1) 143.0662)	P21333	Filamin-A OS=Homo sapiens OX=9606 GN=FLNA PE=1 SV=4	HCD (High Energy Collision Dissociation)	10.84	396	396	59.7	1.44461e-11	1.10349e-12	0	0	2.12707e-10	1.63921e-11	0	0
ATcAPQHGAPGPGPADASK	C3(HexNAc(1) 143.0662)	P21333	Filamin-A OS=Homo sapiens OX=9606 GN=FLNA PE=1 SV=4	HCD (High Energy Collision Dissociation)	6.19	260.2	260.2	15.5	6.41848e-07	1.81053e-08	0	0	9.45065e-06	2.67521e-07	0	0
AtCAPQHGAPGPGPADASK	T2(HexNAc(1) 143.0662)	P21333	Filamin-A OS=Homo sapiens OX=9606 GN=FLNA PE=1 SV=4	HCD (High Energy Collision Dissociation)	9.39	367.9	367.9	52	4.0507e-10	1.79725e-11	0	0	5.96433e-09	2.60134e-10	0	0
AtCAPQHGAPGPGPADASK	T2(HexNAc(1) 143.0662)	P21333	Filamin-A OS=Homo sapiens OX=9606 GN=FLNA PE=1 SV=4	HCD (High Energy Collision Dissociation)	6.64	273.9	273.9	50.1	2.30549e-07	6.42137e-09	0	0	3.39464e-06	9.38972e-08	0	0
AtCAPQHGAPGPGPADASK	T2(HexNAc(1) 143.0662)	P21333	Filamin-A OS=Homo sapiens OX=9606 GN=FLNA PE=1 SV=4	HCD (High Energy Collision Dissociation)	1.43	121.3	121.3	33.2	0.0370892	0.00206464	0.00204547	0	0.25569	0.00881905	0.00881198	0
AtCAPQHGAPGPGPADASK	T2(HexNAc(1) 143.0662)	P21333	Filamin-A OS=Homo sapiens OX=9606 GN=FLNA PE=1 SV=4	HCD (High Energy Collision Dissociation)	1.32	119.1	119.1	29.1	0.0481023	0.00234723	0.00233481	0	0.309757	0.0114597	0.011457	0
ATCAPQHGAPGPGPADAsK	S18(HexNAc(1) 143.0662)	P21333	Filamin-A OS=Homo sapiens OX=9606 GN=FLNA PE=1 SV=4	HCD (High Energy Collision Dissociation)	10.69	397.3	397.3	14.5	2.03339e-11	1.51067e-12	0	0	2.994e-10	2.23637e-11	0	0
AtCAPQHGAPGPGPADASK	T2(HexNAc(1) 143.0662)	P21333	Filamin-A OS=Homo sapiens OX=9606 GN=FLNA PE=1 SV=4	HCD (High Energy Collision Dissociation)	1.44	115.3	115.3	27.7	0.0364343	0.00206464	0.00205452	0	0.251955	0.0083011	0.00829909	0
AtCAPQHGAPGPGPADASK	T2(HexNAc(1) 143.0662)	P21333	Filamin-A OS=Homo sapiens OX=9606 GN=FLNA PE=1 SV=4	HCD (High Energy Collision Dissociation)	2.05	183.6	183.6	49	0.00889933	0.00124069	0.00123722	0	0.0736624	0.00194899	0.00194717	0
ATcAPQHGAPGPGPADASK	C3(HexNAc(1) 143.0662)	P21333	Filamin-A OS=Homo sapiens OX=9606 GN=FLNA PE=1 SV=4	HCD (High Energy Collision Dissociation)	7.97	250.6	250.6	2.6	1.06388e-08	4.53643e-10	0	0	1.56647e-07	6.62873e-09	0	0
AtCAPQHGAPGPGPADASK	T2(HexNAc(1) 143.0662)	P21333	Filamin-A OS=Homo sapiens OX=9606 GN=FLNA PE=1 SV=4	HCD (High Energy Collision Dissociation)	8.47	291.7	291.7	81.8	3.35014e-09	1.60217e-10	0	0	4.93282e-08	2.3519e-09	0	0
AtCAPQHGAPGPGPADASK	T2(HexNAc(1) 143.0662)	P21333	Filamin-A OS=Homo sapiens OX=9606 GN=FLNA PE=1 SV=4	HCD (High Energy Collision Dissociation)	8.64	312.4	312.4	44	2.27743e-09	1.06826e-10	0	0	3.35333e-08	1.56911e-09	0	0
AtCAPQHGAPGPGPADASK	T2(HexNAc(1) 143.0662)	P21333	Filamin-A OS=Homo sapiens OX=9606 GN=FLNA PE=1 SV=4	HCD (High Energy Collision Dissociation)	8.47	295.3	295.3	25.6	3.35014e-09	1.60582e-10	0	0	4.93282e-08	2.35738e-09	0	0
AtCAPQHGAPGPGPADASK	T2(HexNAc(1) 143.0662)	P21333	Filamin-A OS=Homo sapiens OX=9606 GN=FLNA PE=1 SV=4	HCD (High Energy Collision Dissociation)	8.78	374.2	374.2	79.1	1.64929e-09	7.66591e-11	0	0	2.42845e-08	1.128e-09	0	0
AtCAPQHGAPGPGPADASK	T2(HexNAc(1) 143.0662)	P21333	Filamin-A OS=Homo sapiens OX=9606 GN=FLNA PE=1 SV=4	HCD (High Energy Collision Dissociation)	9.39	361.4	361.4	43.9	4.0507e-10	1.80217e-11	0	0	5.96433e-09	2.60874e-10	0	0
AtCAPQHGAPGPGPADASK	T2(HexNAc(1) 143.0662)	P21333	Filamin-A OS=Homo sapiens OX=9606 GN=FLNA PE=1 SV=4	HCD (High Energy Collision Dissociation)	9.03	401.9	401.9	77.8	9.42032e-10	4.27786e-11	0	0	1.38707e-08	6.27856e-10	0	0
AtCAPQHGAPGPGPADASK	T2(HexNAc(1) 143.0662)	P21333	Filamin-A OS=Homo sapiens OX=9606 GN=FLNA PE=1 SV=4	HCD (High Energy Collision Dissociation)	4.23	204.3	204.3	72.4	5.91249e-05	8.80282e-05	8.66701e-05	0	0.000870175	0.000355461	0.000354547	0
AtCAPQHGAPGPGPADASK	T2(HexNAc(1) 143.0662)	P21333	Filamin-A OS=Homo sapiens OX=9606 GN=FLNA PE=1 SV=4	HCD (High Energy Collision Dissociation)	8.96	316.9	316.9	1.1	1.10917e-09	5.13922e-11	0	0	1.63316e-08	7.55464e-10	0	0
AtCAPQHGAPGPGPADASK	T2(HexNAc(1) 143.0662)	P21333	Filamin-A OS=Homo sapiens OX=9606 GN=FLNA PE=1 SV=4	HCD (High Energy Collision Dissociation)	4.37	218.9	218.9	31	4.29602e-05	8.80282e-05	8.72448e-05	0	0.000632348	0.000268841	0.000267618	0
AtCAPQHGAPGPGPADASK	T2(HexNAc(1) 143.0662)	P21333	Filamin-A OS=Homo sapiens OX=9606 GN=FLNA PE=1 SV=4	HCD (High Energy Collision Dissociation)	5.94	243.4	243.4	62.5	1.14809e-06	3.13609e-08	0	0	1.69045e-05	4.61775e-07	0	0
AtCAPQHGAPGPGPADASK	T2(HexNAc(1) 143.0662)	P21333	Filamin-A OS=Homo sapiens OX=9606 GN=FLNA PE=1 SV=4	HCD (High Energy Collision Dissociation)	6.78	277.2	277.2	59.9	1.66244e-07	4.65192e-09	0	0	2.4478e-06	6.75305e-08	0	0
ATCAPQHGAPGPGPADAsK	S18(HexNAc(1) 143.0662)	P21333	Filamin-A OS=Homo sapiens OX=9606 GN=FLNA PE=1 SV=4	HCD (High Energy Collision Dissociation)	1.44	178.8	178.8	1.3	0.0360104	0.00206464	0.00205924	0	0.249521	0.00784663	0.00784028	0
AtCAPQHGAPGPGPADASK	T2(HexNAc(1) 143.0662)	P21333	Filamin-A OS=Homo sapiens OX=9606 GN=FLNA PE=1 SV=4	HCD (High Energy Collision Dissociation)	7.28	306.6	306.6	68	5.25852e-08	1.63544e-09	0	0	7.74275e-07	2.35865e-08	0	0
AtCAPQHGAPGPGPADASK	T2(HexNAc(1) 143.0662)	P21333	Filamin-A OS=Homo sapiens OX=9606 GN=FLNA PE=1 SV=4	HCD (High Energy Collision Dissociation)	1.44	141.7	141.7	52.3	0.036472	0.00206464	0.00205387	0	0.25217	0.0083011	0.00829642	0
AtCAPQHGAPGPGPADASK	T2(HexNAc(1) 143.0662)	P21333	Filamin-A OS=Homo sapiens OX=9606 GN=FLNA PE=1 SV=4	HCD (High Energy Collision Dissociation)	6.65	240.9	240.9	3.3	2.24475e-07	6.20023e-09	0	0	3.30521e-06	9.05697e-08	0	0
AtCAPQHGAPGPGPADASK	T2(HexNAc(1) 143.0662)	P21333	Filamin-A OS=Homo sapiens OX=9606 GN=FLNA PE=1 SV=4	HCD (High Energy Collision Dissociation)	1.16	84.5	84.5	28.8	0.0693882	0.00294756	0.00294665	0	0.39675	0.0128397	0.0128286	0
AtCAPQHGAPGPGPADASK	T2(HexNAc(1) 141.0536)	P21333	Filamin-A OS=Homo sapiens OX=9606 GN=FLNA PE=1 SV=4	HCD (High Energy Collision Dissociation)	1.53	165.2	165.2	42.6	0.0297294	0.00163905	0.00163428	0.00425894	0.227125	0.00595626	0.00595349	0.0117548
AVLCPQPtR	T8(HexNAc(1) 143.0662)	P15153	Ras-related C3 botulinum toxin substrate 2 OS=Homo sapiens OX=9606 GN=RAC2 PE=1 SV=1	HCD (High Energy Collision Dissociation)	0.95	152.4	152.4	58.1	0.112749	0.0046342	0.00462612	0	0.527189	0.0232753	0.0232611	0.000821018
AVLCPQPtR	T8(HexNAc(1) 143.0662)	P15153	Ras-related C3 botulinum toxin substrate 2 OS=Homo sapiens OX=9606 GN=RAC2 PE=1 SV=1	HCD (High Energy Collision Dissociation)	1.06	180.6	155.2	109.7	0.0877006	0.00389849	0.00389819	0	0.458237	0.019534	0.0195325	0.000821018
AVLCPQPtR	T8(HexNAc(1) 143.0662)	P15153	Ras-related C3 botulinum toxin substrate 2 OS=Homo sapiens OX=9606 GN=RAC2 PE=1 SV=1	HCD (High Energy Collision Dissociation)	1.54	218.3	218.3	154.4	0.0288603	0.00186175	0.00185484	0	0.207638	0.00512058	0.00512016	0.000821018
AVLCPQPtR	T8(HexNAc(1) 143.0662)	P15153	Ras-related C3 botulinum toxin substrate 2 OS=Homo sapiens OX=9606 GN=RAC2 PE=1 SV=1	HCD (High Energy Collision Dissociation)	4.02	231.4	231.4	142.8	9.61569e-05	8.80282e-05	8.58369e-05	0	0.0014148	0.000528216	0.000526639	0.000821018
AVLCPQPtR	T8(HexNAc(1) 143.0662)	P15153	Ras-related C3 botulinum toxin substrate 2 OS=Homo sapiens OX=9606 GN=RAC2 PE=1 SV=1	HCD (High Energy Collision Dissociation)	1.45	185.9	185.9	127.4	0.0355316	0.00206464	0.00206366	0	0.246758	0.0075438	0.00753891	0.000821018
AVLCPQPtR	T8(HexNAc(1) 143.0662)	P15153	Ras-related C3 botulinum toxin substrate 2 OS=Homo sapiens OX=9606 GN=RAC2 PE=1 SV=1	HCD (High Energy Collision Dissociation)	1.44	215.4	212.3	114.4	0.0360131	0.00206464	0.00205908	0	0.249537	0.00784663	0.00783965	0.000821018
AVLCPQPtR	T8(HexNAc(1) 143.0662)	P15153	Ras-related C3 botulinum toxin substrate 2 OS=Homo sapiens OX=9606 GN=RAC2 PE=1 SV=1	HCD (High Energy Collision Dissociation)	1.56	216.6	216.6	116.8	0.0278173	0.0017908	0.00178804	0	0.2005	0.00425106	0.00424717	0.000821018
AVLCPQPtR	T8(HexNAc(1) 143.0662)	P15153	Ras-related C3 botulinum toxin substrate 2 OS=Homo sapiens OX=9606 GN=RAC2 PE=1 SV=1	HCD (High Energy Collision Dissociation)	1.46	182.6	182.6	182.6	0.0345074	0.00192477	0.00191205	0	0.240793	0.00700383	0.00700155	0.000821018
AVLCPQPtR	T8(HexNAc(1) 143.0662)	P15153	Ras-related C3 botulinum toxin substrate 2 OS=Homo sapiens OX=9606 GN=RAC2 PE=1 SV=1	HCD (High Energy Collision Dissociation)	1.05	156.2	156.2	119.6	0.0895579	0.00389849	0.00389135	0	0.46389	0.0204097	0.020405	0.000821018
AVLCPQPtR	T8(HexNAc(1) 143.0662)	P15153	Ras-related C3 botulinum toxin substrate 2 OS=Homo sapiens OX=9606 GN=RAC2 PE=1 SV=1	HCD (High Energy Collision Dissociation)	1.07	158.3	158.3	158.3	0.0849612	0.00344669	0.0034459	0	0.449717	0.01875	0.0187413	0.000821018
AVLCPQPtR	T8(HexNAc(1) 143.0662)	P15153	Ras-related C3 botulinum toxin substrate 2 OS=Homo sapiens OX=9606 GN=RAC2 PE=1 SV=1	HCD (High Energy Collision Dissociation)	0.56	32	32	32	0.276192	0.00951196	0.00950501	0	0.768974	0.0511953	0.0511879	0.000821018
AVLCPQPtR	T8(HexNAc(1) 143.0662)	P15153	Ras-related C3 botulinum toxin substrate 2 OS=Homo sapiens OX=9606 GN=RAC2 PE=1 SV=1	HCD (High Energy Collision Dissociation)	0.59	45.3	45.3	45.3	0.256518	0.00865674	0.00865547	0	0.750658	0.0475949	0.047588	0.000821018
AVLCPQPtR	T8(HexNAc(1) 143.0662)	P15153	Ras-related C3 botulinum toxin substrate 2 OS=Homo sapiens OX=9606 GN=RAC2 PE=1 SV=1	HCD (High Energy Collision Dissociation)	1.42	160.7	160.7	153.4	0.0376536	0.00211997	0.00211615	0	0.258811	0.00956785	0.00956556	0.000821018
AVLCPQPtR	T8(HexNAc(1) 143.0662)	P15153	Ras-related C3 botulinum toxin substrate 2 OS=Homo sapiens OX=9606 GN=RAC2 PE=1 SV=1	HCD (High Energy Collision Dissociation)	1.09	169.1	148.7	121.7	0.0806	0.0031015	0.0030819	0	0.435655	0.0157394	0.0157333	0.000821018
AVLCPQPtR	T8(HexNAc(1) 143.0662)	P15153	Ras-related C3 botulinum toxin substrate 2 OS=Homo sapiens OX=9606 GN=RAC2 PE=1 SV=1	HCD (High Energy Collision Dissociation)	1.27	178.2	178.2	128.7	0.0540097	0.00264427	0.00264386	0	0.335902	0.0120025	0.0120016	0.000821018
AVLCPQPtR	T8(HexNAc(1) 143.0662)	P15153	Ras-related C3 botulinum toxin substrate 2 OS=Homo sapiens OX=9606 GN=RAC2 PE=1 SV=1	HCD (High Energy Collision Dissociation)	1.46	211.4	195.1	121.4	0.0345074	0.00192477	0.00191189	0	0.240793	0.00700383	0.00700098	0.000821018
AVLCPQPtR	T8(HexNAc(1) 143.0662)	P15153	Ras-related C3 botulinum toxin substrate 2 OS=Homo sapiens OX=9606 GN=RAC2 PE=1 SV=1	HCD (High Energy Collision Dissociation)	2.21	226.3	226.3	131.6	0.00615712	0.00124069	0.00124059	0	0.0524344	0.00178465	0.00178329	0.000821018
AVLCPQPtR	T8(HexNAc(1) 143.0662)	P15153	Ras-related C3 botulinum toxin substrate 2 OS=Homo sapiens OX=9606 GN=RAC2 PE=1 SV=1	HCD (High Energy Collision Dissociation)	1.43	199	199	141	0.0368917	0.00206464	0.00204821	0	0.254567	0.00859714	0.00858679	0.000821018
AVLCPQPtR	T8(HexNAc(1) 143.0662)	P15153	Ras-related C3 botulinum toxin substrate 2 OS=Homo sapiens OX=9606 GN=RAC2 PE=1 SV=1	HCD (High Energy Collision Dissociation)	1.09	180.2	169.2	75.4	0.0809498	0.0031015	0.00307858	0	0.436815	0.0159459	0.0159384	0.000821018
AVLCPQPtR	T8(HexNAc(1) 143.0662)	P15153	Ras-related C3 botulinum toxin substrate 2 OS=Homo sapiens OX=9606 GN=RAC2 PE=1 SV=1	HCD (High Energy Collision Dissociation)	1.11	142.2	142.2	90.1	0.0768754	0.0031015	0.00310102	0	0.423123	0.0135231	0.013522	0.000821018
AVLCPQPtR	T8(HexNAc(1) 143.0662)	P15153	Ras-related C3 botulinum toxin substrate 2 OS=Homo sapiens OX=9606 GN=RAC2 PE=1 SV=1	HCD (High Energy Collision Dissociation)	4.53	246.1	246.1	152.8	2.93405e-05	6.19725e-07	0	0	0.000431919	9.31185e-05	9.00171e-05	0.000821018
AVLCPQPtR	T8(HexNAc(1) 143.0662)	P15153	Ras-related C3 botulinum toxin substrate 2 OS=Homo sapiens OX=9606 GN=RAC2 PE=1 SV=1	HCD (High Energy Collision Dissociation)	1.46	181.1	181.1	121.9	0.0345074	0.00192477	0.00191174	0	0.240793	0.00700383	0.00700041	0.000821018
AVLCPQPtR	T8(HexNAc(1) 143.0662)	P15153	Ras-related C3 botulinum toxin substrate 2 OS=Homo sapiens OX=9606 GN=RAC2 PE=1 SV=1	HCD (High Energy Collision Dissociation)	1.43	211.7	211.7	135.6	0.0371888	0.00206464	0.00204322	0	0.256256	0.00888996	0.00888071	0.000821018
AVLCPQPtR	T8(HexNAc(1) 143.0662)	P15153	Ras-related C3 botulinum toxin substrate 2 OS=Homo sapiens OX=9606 GN=RAC2 PE=1 SV=1	HCD (High Energy Collision Dissociation)	3.89	228.9	192.6	132.2	0.000127955	8.80282e-05	8.52224e-05	0	0.00188221	0.000528216	0.000523058	0.000821018
AVLCPQPtR	T8(HexNAc(1) 143.0662)	P15153	Ras-related C3 botulinum toxin substrate 2 OS=Homo sapiens OX=9606 GN=RAC2 PE=1 SV=1	HCD (High Energy Collision Dissociation)	1.5	185.6	185.6	133.5	0.0316447	0.00192477	0.00192292	0	0.22427	0.00615915	0.00614553	0.000821018
AVLCPQPtR	T8(HexNAc(1) 143.0662)	P15153	Ras-related C3 botulinum toxin substrate 2 OS=Homo sapiens OX=9606 GN=RAC2 PE=1 SV=1	HCD (High Energy Collision Dissociation)	1.43	208.5	208.5	113.7	0.0374363	0.00211997	0.00211765	0	0.257658	0.00950327	0.00949418	0.000821018
AVLCPQPtR	T8(HexNAc(1) 143.0662)	P15153	Ras-related C3 botulinum toxin substrate 2 OS=Homo sapiens OX=9606 GN=RAC2 PE=1 SV=1	HCD (High Energy Collision Dissociation)	1.06	155.8	136.9	86.4	0.0878998	0.00389849	0.00389551	0	0.458848	0.019534	0.0195174	0.000821018
AVLCPQPtR	T8(HexNAc(1) 143.0662)	P15153	Ras-related C3 botulinum toxin substrate 2 OS=Homo sapiens OX=9606 GN=RAC2 PE=1 SV=1	HCD (High Energy Collision Dissociation)	1.43	184.9	184.9	181.1	0.0373099	0.00211997	0.00211948	0	0.256943	0.00927258	0.0092674	0.000821018
AVLCPQPtR	T8(HexNAc(1) 143.0662)	P15153	Ras-related C3 botulinum toxin substrate 2 OS=Homo sapiens OX=9606 GN=RAC2 PE=1 SV=1	HCD (High Energy Collision Dissociation)	1.42	197.6	161.7	121.7	0.0376536	0.00211997	0.00211599	0	0.258811	0.00956785	0.0095648	0.000821018
AVLCPQPtR	T8(HexNAc(1) 143.0662)	P15153	Ras-related C3 botulinum toxin substrate 2 OS=Homo sapiens OX=9606 GN=RAC2 PE=1 SV=1	HCD (High Energy Collision Dissociation)	1.44	200.3	200.3	153.1	0.0361718	0.00206464	0.00205778	0	0.250449	0.00791535	0.00791344	0.000821018
AVLCPQPtR	T8(HexNAc(1) 143.0662)	P15153	Ras-related C3 botulinum toxin substrate 2 OS=Homo sapiens OX=9606 GN=RAC2 PE=1 SV=1	HCD (High Energy Collision Dissociation)	1.07	171.9	158.4	133.8	0.0849612	0.00344669	0.00344564	0	0.449717	0.01875	0.0187399	0.000821018
AVLCPQPtR	T8(HexNAc(1) 143.0662)	P15153	Ras-related C3 botulinum toxin substrate 2 OS=Homo sapiens OX=9606 GN=RAC2 PE=1 SV=1	HCD (High Energy Collision Dissociation)	1.34	172.3	172.3	162.2	0.0455218	0.00234723	0.00233736	0	0.297758	0.0109186	0.0109177	0.000821018
AVQDLcGWR	C6(HexNAc(1) 143.0662)	Q9P258	Protein RCC2 OS=Homo sapiens OX=9606 GN=RCC2 PE=1 SV=2	HCD (High Energy Collision Dissociation)	0.54	84.8	84.8	84.8	0.285394	0.00957532	0.00955298	0.00998668	0.776948	0.0534652	0.0534614	0.110562
AVQDLcGWR	C6(HexNAc(1) 143.0662)	Q9P258	Protein RCC2 OS=Homo sapiens OX=9606 GN=RCC2 PE=1 SV=2	HCD (High Energy Collision Dissociation)	0.66	96.6	96.6	96.6	0.220958	0.00644731	0.00644588	0.00998668	0.712361	0.0392474	0.0392416	0.110562
[truncated: 1,943 more rows]

## Sheet: Table S3-4FGalNAz_raw data
Annotated Sequence	Modifications	Master Protein Accessions	Master Protein Descriptions	Activation Type	|Log Prob|	Byonic Score	Delta Byonic Score	Delta Mod Score	PEP 2D	q-Value 2D	FDR 2D	Peptide Group FDR 2D	PEP 1D	q-Value 1D	FDR 1D	Peptide Group FDR 1D
[truncated: 1,847 more rows]
